# Supplementary material for: Over-expression of Arabidopsis AtCHR23 chromatin remodeling ATPase results in increased variability of growth and gene expression
Source: BMC Plant Biol. 2014 Mar 25;14:76. doi: 10.1186/1471-2229-14-76 (PMC3987066; doi:10.1186/1471-2229-14-76)
Supplement: Additional file 3 — List of potentionally DE genes in long-day mutant seedlings identified by DESeq. [file 1471-2229-14-76-S3.xls]

## Sheet: Summary
List of potentionally DE genes in both replicates of long-day mutant seedlings identified by DESeq.
In bold are indicated genes tested by qRT-PCR (24 genes).
* Validated genes in additional biological replicates (7 genes).

## Sheet: long-day DE genes
Locus	Mean expression	Log2 FoldChange	p value	Function
AT2G01422*	192.45	5.22	0	0
AT3G12900	35.34	4.18	0.012239	2-oxoglutarate (2OG) and Fe(II)-dependent oxygenase superfamily protein
AT4G31940	400.75	4.18	0.011842	cytochrome P450, family 82, subfamily C, polypeptide 4
AT3G49960	39.1	4.17	0.010738	Peroxidase superfamily protein
AT5G35190	69.22	3.94	0.021741	proline-rich extensin-like family protein
AT2G21260	11.78	3.89	0.040418	NAD(P)-linked oxidoreductase superfamily protein
AT1G12805	11.57	3.79	0.042448	nucleotide binding
AT1G43800	372.86	3.64	0.038743	Plant stearoyl-acyl-carrier-protein desaturase family protein
AT5G08110*	2049.79	3.46	0	nucleic acid binding;ATP-dependent helicases;ATP binding;helicases;ATP-dependent helicases
AT4G15396	42.33	3.11	0.018134	cytochrome P450, family 702, subfamily A, polypeptide 6
AT3G58060	11.69	2.94	0.040907	Cation efflux family protein
AT4G15210	15.76	2.92	0.028623	beta-amylase 5
AT2G32290	26.78	2.45	0.001575	beta-amylase 6
AT3G19710	433.85	2.36	0.011842	branched-chain aminotransferase4
AT5G50790	16.99	2.24	0.043207	Nodulin MtN3 family protein
AT5G62210	98.92	2.24	0.043182	Embryo-specific protein 3, (ATS3)
AT2G36770	24.42	2.22	0.004865	UDP-Glycosyltransferase superfamily protein
AT2G33000	48.44	2.18	0.025857	ubiquitin-associated (UBA)/TS-N domain-containing protein-related
AT2G40100	356.66	2.15	0.047708	light harvesting complex photosystem II
AT1G69720	27.27	2.08	0.018134	heme oxygenase 3
AT1G35310	31.24	2.06	0.042448	MLP-like protein 168
AT1G16410	268.02	2.05	0.040907	cytochrome p450 79f1
AT4G36280	109.22	2.04	0	Histidine kinase-, DNA gyrase B-, and HSP90-like ATPase family protein
AT5G08120	1518.62	2.01	0	movement protein binding protein 2C
AT2G39240	33.54	1.96	0.042448	RNA polymerase I specific transcription initiation factor RRN3 protein
AT5G61865	84.64	1.8	9.9e-05	0
AT4G12490	169.09	1.76	0.02813	Bifunctional inhibitor/lipid-transfer protein/seed storage 2S albumin superfamily protein
AT1G26680	69.61	1.5	0.034681	transcriptional factor B3 family protein
AT5G06865	69.33	1.4	0.007403	other RNA
AT1G62540	80.74	1.39	0.014148	flavin-monooxygenase glucosinolate S-oxygenase 2
AT3G02020	222.71	1.37	0.050325	aspartate kinase 3
AT4G18490	60.7	1.37	0.041996	0
AT5G50335	162.53	1.35	0.025857	0
AT3G59900	265.71	1.34	0.028623	auxin-regulated gene involved in organ size
AT5G04220	639.17	1.24	0	Calcium-dependent lipid-binding (CaLB domain) family protein
AT1G78950	81.87	1.22	0.044866	Terpenoid cyclases family protein
AT2G16890	66.05	1.22	0.040418	UDP-Glycosyltransferase superfamily protein
AT3G63280	180.47	1.17	0.002729	NIMA-related kinase 4
AT2G32870	282.85	1.17	0.001893	TRAF-like family protein
AT3G53370	258.51	1.15	0.000374	S1FA-like DNA-binding protein
AT3G19430	109.24	1.14	0.013974	late embryogenesis abundant protein-related / LEA protein-related
AT3G57160	108.03	1.13	0.020347	0
AT1G14640	97.62	1.12	0.040314	SWAP (Suppressor-of-White-APricot)/surp domain-containing protein
AT2G39040	84.49	1.09	0.040907	Peroxidase superfamily protein
AT3G60330	159.28	1.08	0.003649	H(+)-ATPase 7
AT1G50060	103.32	1.05	0.04431	CAP (Cysteine-rich secretory proteins, Antigen 5, and Pathogenesis-related 1 protein) superfamily protein
AT4G02660	287.68	1.05	0.033757	Beige/BEACH domain ;WD domain, G-beta repeat protein
AT1G10920	179.68	1.03	0.006264	NB-ARC domain-containing disease resistance protein
AT1G24090	128.2	1.02	0.040418	RNase H family protein
AT5G27890	533.89	1.01	0.000301	0
AT5G15600	198.41	0.95	0.034681	SPIRAL1-like4
AT5G25475	254.88	-0.95	0.007733	AP2/B3-like transcriptional factor family protein
AT3G48720	1346.13	-0.95	0.000173	HXXXD-type acyl-transferase family protein
AT5G64110	712.37	-0.96	0.001359	Peroxidase superfamily protein
AT2G37180	5093.67	-0.98	1e-06	Aquaporin-like superfamily protein
AT5G16360	133.04	-0.99	0.043207	NC domain-containing protein-related
AT1G55120	175.45	-0.99	0.02465	beta-fructofuranosidase 5
AT4G23990	165.84	-0.99	0.02465	cellulose synthase like G3
AT4G17340	5486.35	-0.99	4.1e-05	tonoplast intrinsic protein 2;2
AT3G10450	304.61	-1	0.014148	serine carboxypeptidase-like 7
AT2G30424	129.02	-1.01	0.037439	Homeodomain-like superfamily protein
AT1G29460	142.3	-1.02	0.018848	SAUR-like auxin-responsive protein family
AT3G26740	2264.09	-1.04	0	CCR-like
AT5G61660	225.58	-1.05	0.010812	glycine-rich protein
AT1G67900	2282.24	-1.07	0.04431	Phototropic-responsive NPH3 family protein
AT1G25150	139.25	-1.07	0.004813	F-box family protein
AT1G18090*	500.78	-1.08	4.1e-05	5'-3' exonuclease family protein
AT3G55690	186.55	-1.09	0.009819	0
AT1G52270	108.2	-1.12	0.02465	0
AT4G30910	1104.1	-1.12	9e-06	Cytosol aminopeptidase family protein
AT2G13550	173.75	-1.13	0.007084	0
AT2G45560	435.1	-1.15	0.02632	cytochrome P450, family 76, subfamily C, polypeptide 1
AT1G02470	173.72	-1.17	0.05117	Polyketide cyclase/dehydrase and lipid transport superfamily protein
AT2G21130	106.12	-1.18	0.02406	Cyclophilin-like peptidyl-prolyl cis-trans isomerase family protein
AT5G47590	402.44	-1.2	7e-06	Heat shock protein HSP20/alpha crystallin family
AT5G02490*	1063.33	-1.24	1e-06	Heat shock protein 70 (Hsp 70) family protein
AT1G24800	148.33	-1.26	0.00059	F-box family protein
AT4G16770	208.27	-1.28	0.000301	2-oxoglutarate (2OG) and Fe(II)-dependent oxygenase superfamily protein
AT5G44920	65.61	-1.36	0.02465	Toll-Interleukin-Resistance (TIR) domain family protein
AT3G57770	75.92	-1.41	0.021741	Protein kinase superfamily protein
AT5G42280	69.72	-1.41	0.007403	Cysteine/Histidine-rich C1 domain family protein
AT4G07820	204.41	-1.61	0.049859	CAP (Cysteine-rich secretory proteins, Antigen 5, and Pathogenesis-related 1 protein) superfamily protein
AT3G61160	131.38	-1.61	5.7e-05	Protein kinase superfamily protein
AT3G48790	43.46	-1.65	0.05307	Pyridoxal phosphate (PLP)-dependent transferases superfamily protein
AT1G13650	1400.95	-1.76	0	0
AT5G56810	62.61	-1.99	9.9e-05	F-box/RNI-like/FBD-like domains-containing protein
AT5G61070*	24.38	-2.04	0.048734	histone deacetylase of the RPD3/HDA1 superfamily 18
AT2G07718	71.57	-2.11	0.013281	Cytochrome b/b6 protein
AT3G59250*	132.16	-2.18	0	F-box/RNI-like superfamily protein
AT1G51440	43.11	-2.19	0.001755	alpha/beta-Hydrolases superfamily protein
AT5G62360	32.76	-2.37	0.007472	Plant invertase/pectin methylesterase inhibitor superfamily protein
AT2G12190	26.02	-2.43	0.011202	Cytochrome P450 superfamily protein
AT3G53310*	53.4	-2.55	9e-06	AP2/B3-like transcriptional factor family protein
AT1G78750	18.49	-2.6	0.030523	F-box/RNI-like superfamily protein
AT5G07760	14.98	-3.14	0.046575	formin homology 2 domain-containing protein / FH2 domain-containing protein
AT2G15400	18.1	-3.45	0.004904	DNA-directed RNA polymerase family protein
AT5G19310*	10734.5	4.88	0	Homeotic gene regulator
