# Supplementary material for: Over-expression of Arabidopsis AtCHR23 chromatin remodeling ATPase results in increased variability of growth and gene expression
Source: BMC Plant Biol. 2014 Mar 25;14:76. doi: 10.1186/1471-2229-14-76 (PMC3987066; doi:10.1186/1471-2229-14-76)
Supplement: Additional file 4 — Lists of genes variable between replicates of RNASeq analysis. [file 1471-2229-14-76-S4.xls]

## Sheet: Summary
Sheet name	Description
Col _ LD	AGI numbers (TAIR10) and FPKM values of genes identified as variable between biological replicates of Col wild-type seedlings grown at long-day conditions. In bold are indicated variable genes shared between Col wild-type and mutant long-day.
AtCHR23-4ov _ LD	AGI numbers (TAIR10) and FPKM values of genes identified as variable between biological replicates of AtCHR23-4ov mutant seedlings grown at long-day conditions. In bold are indicated variable genes shared between Col wild-type and mutant long-day.
Col _ SD	AGI numbers (TAIR10) and FPKM values of genes identified as variable between biological replicates of wild-type Col seedlings grown at short-day conditions. In bold are indicated variable genes shared between Col wild-type and mutant short-day.
AtCHR23-4ov _ SD	AGI numbers (TAIR10) and FPKM values of genes identified as variable between biological replicates of AtCHR23-4ov mutant seedlings grown at short-day conditions. In bold are indicated variable genes shared between Col wild-type and mutant short-day.

## Sheet: Col _ LD
AGI number	FPKM_R1	FPKM_R2
At1G02820	59.9243	107.077
At1G03790	3.45381	1.66904
At1G04770	8.43778	13.9276
At1G07600	3835.21	6081.78
At1G09500	1.67365	0.552478
At1G11185	0.507804	1.43556
At1G11450	2.41988	4.49682
At1G12340	0.695606	2.02793
At1G13609	2.26594	4.15571
At1G15900	2.19802	0.863026
At1G17020	5.61547	2.9304
At1G18400	20.7881	11.7724
At1G19530	24.3674	7.35672
At1G19840	1.82481	4.36217
At1G19960	2.04577	4.57142
At1G20390	18.5724	11.4578
At1G22065	2.77031	6.00724
At1G23205	41.9745	71.834
At1G24580	2.31484	4.79116
At1G25470	12.5645	7.58346
At1G29090	2.11353	0.7113
At1G31580	118.235	204.686
At1G32560	2.26423	0.857271
At1G33760	1.10584	3.67514
At1G35183	4.4081	11.6828
At1G43160	2.6473	5.08417
At1G47980	3.73966	0.839047
At1G48130	6.45382	1.83012
At1G48598	2.987	0.517044
At1G51035	2.94328	1.3001
At1G52690	2.85778	1.04688
At1G52830	1.9272	3.55
At1G53540	2.02302	0.873747
At1G54890	1.32558	2.67242
At1G62886	1.2944	3.79697
At1G66090	1.08444	2.67859
At1G66100	0.710963	6.62349
At1G68552	6.44337	11.3456
At1G71692	0.909119	2.00787
At1G73165	2.66526	6.2789
At1G73550	4.50935	7.96744
At1G77120	6.38741	3.23834
At1G77640	1.05808	2.75973
At1G78206	70.4754	124.521
At1G80130	4.66622	8.01443
At2G02990	4.60482	2.3246
At2G16005	10.7606	5.71623
At2G17040	1.18059	4.32089
At2G18050	35.8755	22.0031
At2G18969	1.73299	0.644627
At2G24683	21.0928	37.2683
At2G25000	4.8764	10.2693
At2G27080	19.1828	36.1821
At2G27228	4.91473	2.45305
At2G28426	122.367	18.0173
At2G30766	14.864	25.1912
At2G32200	2.34704	7.4875
At2G32235	19.6449	7.74316
At2G33130	3.80231	0.839774
At2G33790	16.1565	28.4471
At2G35300	10.5804	5.73392
At2G35850	3.67307	6.26023
At2G36040	6.81352	1.20386
At2G37030	6.41658	3.31823
At2G40085	2.98735	5.83386
At2G40170	3.8432	2.05771
At2G42540	7.06178	11.5547
At2G43510	56.8842	29.474
At2G43590	97.2125	55.9279
At2G43620	45.8983	29.1395
At2G46400	1.67542	3.21992
At2G46567	437.029	1158.26
At3G01319	82.0694	32.2236
At3G02468	1439.96	196.737
At3G02470	17.3136	1389.52
At3G02480	43.6764	20.1315
At3G03341	4.40718	2.31503
At3G04184	18.6786	9.42935
At3G05746	4.87829	8.61931
At3G13405	14.0474	3.10249
At3G13857	2.54421	1.24876
At3G14210	148.597	256.65
At3G14981	0.670832	2.37055
At3G16510	2.21311	4.02529
At3G17520	3.78049	1.82549
At3G17790	7.24824	13.0725
At3G18000	8.34033	2.25593
At3G19663	28.376	5.01367
At3G20865	3.10409	1.62043
At3G21370	5.11322	1.35209
At3G21380	2.55586	0.746988
At3G21720	5.5817	2.38999
At3G21781	0.550693	1.62167
At3G22235	1.75418	20.611
At3G28150	1.91284	0.854876
At3G29140	3.08964	1.59221
At3G30720	2.91921	1.25263
At3G46230	6.54697	2.78347
At3G47380	1.68802	3.8484
At3G48240	1.19688	2.4672
At3G49551	26.8223	12.7592
At3G53365	4.77544	2.6645
At3G53980	61.0288	98.5471
At3G54940	2.96454	1.00584
At3G55980	12.9497	25.6492
At3G56400	2.03276	5.44632
At3G58540	0.85205	2.25819
At3G60318	46.6494	10.3029
At3G62499	3.14186	1.11025
At3G63088	7.41641	58.9672
At4G04900	1.59808	3.32782
At4G08040	2.96076	5.80277
At4G11280	7.30852	13.0182
At4G12917	2.5607	5.44606
At4G13570	1.52341	2.93976
At4G13575	18.0004	29.3211
At4G14365	3.82066	6.95314
At4G14400	3.28663	6.00559
At4G14504	36.4492	161.002
At4G14640	2.23371	0.956768
At4G14723	0.911345	2.04375
At4G17090	36.8932	58.4616
At4G19810	19.6396	10.4585
At4G21020	1.82634	0.637414
At4G22753	9.63941	16.7763
At4G24570	8.21895	16.8895
At4G25692	1.78869	3.76711
At4G26200	1.69527	3.22573
At4G27150	3.04481	0.802248
At4G27160	5.8266	2.24008
At4G27170	2.59414	0.654788
At4G27280	26.6563	59.4838
At4G28085	4.95546	8.42883
At4G28703	1.78347	3.41377
At4G30660	15.7621	25.4698
At4G31354	5.88217	2.59826
At4G31800	19.6706	32.4128
At4G36430	4.05775	2.07119
At4G37220	9.40438	5.55545
At5G01070	0.621729	1.73998
At5G02060	5.60623	3.20178
At5G03545	11.0233	19.74
At5G03550	2.72911	1.12513
At5G06165	2.36546	1.12524
At5G06470	0.664355	1.61402
At5G07620	3.30927	1.72334
At5G09805	5.54872	2.94116
At5G10572	106.082	23.4291
At5G12020	7.735	3.85085
At5G12030	7.58503	3.8707
At5G12450	2.75004	4.86067
At5G12880	7.11833	12.117
At5G12990	3.21284	1.13533
At5G14070	1.22658	2.97991
At5G15254	7.87924	3.4804
At5G17810	2.15332	0.726339
At5G20045	1.95432	0.776933
At5G20790	3.50656	7.61154
At5G22788	0.861599	2.17476
At5G23155	13.6193	7.82064
At5G24130	1.89204	0.781827
At5G24660	6.40221	14.7199
At5G33355	1.5741	3.24476
At5G33370	2.98568	5.80817
At5G39670	2.06143	5.19218
At5G40420	2.93871	1.23817
At5G41071	2.48985	5.49906
At5G42530	32.3743	69.4905
At5G43540	6.02925	2.90534
At5G44306	1.65098	7.29268
At5G45428	12.0822	84.6966
At5G45430	98.6749	29.4392
At5G46295	1.75123	4.06114
At5G49730	11.3443	19.342
At5G51190	4.59476	9.68449
At5G52750	7.29905	12.7578
At5G53048	1.51913	2.94505
At5G54490	2.87978	5.46234
At5G57567	3.82573	0.751064
At5G62280	88.9331	54.6487
At5G65070	1.10876	4.79238
At5G65609	15.8177	6.98697
At5G66740	1.29583	2.61245
At5G67450	2.01296	4.19175
AtCG00065	2627.48	773.735
AtCG00220	11679.3	6190.72
AtCG00270	14.2025	8.69637
AtCG00510	1262.38	446.094
AtCG00550	1141.31	560.153
AtCG00600	248.78	1098.9
AtCG00640	32.4199	17.1845
AtCG00760	1410.63	415.4
AtCG01090	2.10844	0.876549
AtMG00070	2.75883	1.37095
AtMG01370	10.5229	18.1602

## Sheet: AtCHR23-4ov _ LD
AGI number	FPKM_R1	FPKM_R2
At1G01010	4.84308	12.4189
At1G01070	5.56433	3.12816
At1G01120	49.7964	151.568
At1G01130	4.96113	8.90002
At1G01240	16.9545	9.48101
At1G01250	0.502777	1.55439
At1G01320	55.4583	109.2
At1G01340	2.58022	5.20417
At1G01420	4.63859	8.30687
At1G01470	21.4581	56.7972
At1G01580	37.8049	3.36552
At1G01600	3.27864	5.67102
At1G01610	43.1795	77.1016
At1G01725	19.5007	9.20773
At1G01750	10.522	3.65226
At1G02340	2.12412	10.437
At1G02360	17.558	7.8423
At1G02470	3.46693	7.83609
At1G02610	16.5134	7.29949
At1G02620	2.11335	0.605324
At1G02640	21.3104	8.89771
At1G02700	0.752017	4.64505
At1G02710	9.59204	16.4337
At1G02820	57.945	103.641
At1G02850	25.0647	42.9168
At1G02930	124.425	53.2062
At1G03090	40.7878	18.0601
At1G03120	1.30549	2.68399
At1G03220	176.777	105.622
At1G03400	14.0136	8.65249
At1G03410	2.99717	6.64146
At1G03440	11.4562	20.1842
At1G03457	9.4531	16.6499
At1G03610	37.875	16.7255
At1G03680	344.998	209.643
At1G03790	2.25427	5.20377
At1G03800	1.92573	0.513166
At1G03850	42.1586	16.7558
At1G03870	380.416	691.59
At1G04000	18.5502	30.2471
At1G04220	12.7793	21.852
At1G04240	26.8559	58.4059
At1G04310	7.57107	3.52204
At1G04550	21.8078	35.7386
At1G04650	1.52956	3.87028
At1G04660	0.537703	15.8634
At1G04680	47.0002	89.1178
At1G04880	1.80048	5.03638
At1G05000	20.3362	10.273
At1G05010	332.102	144.958
At1G05240	2.38819	0.500163
At1G05420	1.76644	4.53186
At1G05560	8.86321	4.52289
At1G05675	2.58755	0.96425
At1G05870	24.7803	44.4849
At1G06149	7.92175	13.3419
At1G06160	4.07672	0.859338
At1G06350	1.70274	4.76156
At1G06360	26.4511	53.8205
At1G06980	1.33329	5.30195
At1G07350	31.4592	62.816
At1G07400	2.64667	6.12618
At1G07450	3.42204	0.666516
At1G07610	403.931	231.305
At1G07650	12.2419	30.2246
At1G07720	17.0163	51.1149
At1G07880	6.21879	2.84539
At1G07901	30.5131	8.25429
At1G07985	3.318	18.3013
At1G08230	7.29094	13.7338
At1G08320	10.3107	5.85029
At1G08830	169.986	337.399
At1G08900	11.0621	5.24089
At1G08990	3.95251	2.01771
At1G09180	0.926366	2.42886
At1G09500	1.39343	3.83795
At1G09530	26.5168	13.517
At1G09560	508.9	231.155
At1G10060	3.23381	5.68438
At1G10140	22.9931	12.8011
At1G10417	1.12341	2.29908
At1G10522	45.5763	27.5131
At1G10550	8.70807	19.7735
At1G10640	5.95482	15.6117
At1G10760	9.57969	16.7576
At1G11080	2.36423	0.779076
At1G11170	1.0955	2.29628
At1G11260	105.28	49.6128
At1G11410	2.97901	6.67151
At1G11450	4.44726	2.47595
At1G11545	30.5163	54.7789
At1G11600	7.16386	14.6497
At1G11735	211.7	57.2682
At1G11820	40.3097	79.655
At1G12013	21.695	11.7377
At1G12040	3.22573	0.86258
At1G12064	1.46265	8.16072
At1G12080	57.3112	194.052
At1G12090	791.978	1849.9
At1G12250	85.5715	52.9015
At1G12460	4.96796	9.23537
At1G12500	48.2169	85.5286
At1G12520	47.734	103.23
At1G12560	7.84067	2.1603
At1G12740	9.61832	3.79281
At1G12780	61.4484	36.3491
At1G12990	10.6954	18.6745
At1G13270	27.3596	15.6552
At1G13300	14.0782	7.2849
At1G13420	4.93555	1.93068
At1G13540	0.617473	1.59327
At1G13609	41.7786	2.6169
At1G13620	1.90903	0.740955
At1G13710	4.6738	8.89743
At1G13730	25.5479	41.0632
At1G13740	4.64837	8.59163
At1G13830	7.50547	2.84249
At1G13930	250.82	622.912
At1G14120	26.2178	8.93494
At1G14185	3.17648	1.43747
At1G14205	6.16891	10.1633
At1G14240	5.45313	2.40472
At1G14350	5.87848	11.2595
At1G14430	3.8028	8.46714
At1G14440	10.4298	17.2945
At1G14520	5.13777	10.5476
At1G14580	13.5294	24.0877
At1G14642	93.7989	45.6734
At1G14700	27.7901	59.6968
At1G14770	5.85979	9.81398
At1G14860	18.6205	6.7278
At1G14870	69.7081	42.3276
At1G14960	7.83135	0.502412
At1G15040	22.0227	10.8809
At1G15125	8.71821	0.998019
At1G15260	24.2463	51.0358
At1G15330	0.726164	3.44966
At1G15550	8.67788	15.043
At1G15670	32.3569	14.047
At1G15950	42.9886	73.6466
At1G16000	53.0912	32.2371
At1G16080	105.487	64.902
At1G16090	4.02409	7.09333
At1G16390	17.968	31.5389
At1G16410	12.4724	2.31554
At1G16510	12.1496	1.95368
At1G16850	0.932768	4.14116
At1G17180	24.3811	15.1689
At1G17300	4.4284	2.28395
At1G17345	2.3164	4.76234
At1G17460	1.15998	2.71466
At1G17620	51.6146	88.2057
At1G17700	3.91633	10.1308
At1G17840	24.08	54.0583
At1G17870	3.96445	7.25497
At1G17920	2.49827	4.71799
At1G17990	13.3572	5.46845
At1G18020	16.9561	7.76031
At1G18060	151.21	87.3768
At1G18075	6.43069	13.5689
At1G18100	4.63932	9.46085
At1G18140	2.75846	0.671586
At1G18150	13.6492	23.5259
At1G18330	10.3495	20.1192
At1G18460	37.252	59.6093
At1G18740	17.6873	28.7343
At1G18810	4.737	11.3306
At1G18835	2.4348	0.831982
At1G18850	12.1359	20.0345
At1G18870	3.11811	1.16499
At1G18980	21.6146	13.1647
At1G19020	30.1061	14.2788
At1G19310	9.40317	4.9547
At1G19380	65.6475	28.3994
At1G19530	3.03145	17.954
At1G19540	4.88785	8.19417
At1G19835	18.8533	32.0178
At1G19900	4.11009	1.95434
At1G19940	1.64868	3.2535
At1G20350	3.68167	0.752186
At1G20440	100.75	219.577
At1G20450	35.4302	68.6416
At1G20620	163.3	606
At1G21060	18.6497	32.0138
At1G21110	8.28453	3.24226
At1G21120	4.63495	2.33034
At1G21140	2.85116	0.814475
At1G21250	3.92915	1.13275
At1G21310	697.81	272.109
At1G21326	2.01149	0.878998
At1G21400	37.7882	19.4013
At1G21520	4.74355	12.3792
At1G21590	11.9334	19.9919
At1G21730	5.75635	10.2803
At1G22330	16.7293	30.1297
At1G22440	16.2373	7.4829
At1G22530	40.9123	85.0858
At1G22710	20.7966	38.7095
At1G22770	3.07707	9.91683
At1G22890	33.4743	15.213
At1G22900	7.52948	16.339
At1G23030	22.9248	40.7312
At1G23090	15.42	8.54953
At1G23140	8.60068	3.03223
At1G23205	16.0454	66.7974
At1G23840	2.32676	1.05581
At1G23970	4.1837	1.9634
At1G24145	6.15715	2.79102
At1G24147	4.96291	1.83074
At1G24405	2.56481	1.09551
At1G24430	3.02188	1.03001
At1G24530	40.9821	25.6435
At1G25275	294.04	99.236
At1G25425	4.52103	12.5284
At1G25440	60.4864	95.9108
At1G26233	35.4277	69.0031
At1G26420	1.61443	0.674362
At1G26560	18.8644	30.6749
At1G26600	2.03922	4.22533
At1G26820	2.98965	1.1646
At1G27140	5.42464	2.18716
At1G27670	2.36207	7.07488
At1G27760	30.0569	52.1064
At1G27980	27.064	14.2798
At1G28520	20.0068	12.243
At1G28560	2.1017	4.06023
At1G28600	38.0835	70.9025
At1G28670	49.8544	107.641
At1G29195	1.75999	3.44609
At1G29395	1.99949	14.2514
At1G29400	26.8253	16.4535
At1G29440	17.0079	34.156
At1G29450	13.1313	24.2354
At1G29500	14.0025	24.2559
At1G29660	130.478	294.358
At1G29920	7213.71	4442.5
At1G29951	2.65764	1.14611
At1G30080	1.97771	0.856002
At1G30280	0.891555	2.66347
At1G30282	0.637108	1.77272
At1G30360	70.2001	137.353
At1G30835.1	1.3371	6.38321
At1G30870	10.2434	2.58207
At1G30990	1.49745	0.502864
At1G31173	7.57304	13.9854
At1G31320	4.94293	2.25527
At1G31800	58.483	36.6108
At1G31835	4.65947	11.1301
At1G31900	3.18284	5.85486
At1G32080	164.239	81.9398
At1G32220	99.4971	61.6551
At1G32240	2.9927	5.50509
At1G32450	24.1314	43.7862
At1G32540	18.5037	35.6544
At1G32560	1.47542	15.9836
At1G32730	10.0914	19.2352
At1G33055	21.5529	4.08162
At1G33170	7.21606	14.6821
At1G33475	3.31309	1.67299
At1G33590	82.4912	45.9139
At1G33760	0.784325	2.24054
At1G34040	3.97084	1.36483
At1G35140	35.3438	89.1703
At1G35230	6.76586	3.18159
At1G35250	9.50172	2.95768
At1G35310	3.27005	0.822885
At1G35320	11.3124	5.7819
At1G35515	4.47042	2.34954
At1G35720	151.799	76.026
At1G36060	36.4512	11.3459
At1G36940	3.13399	5.67532
At1G42470	6.64601	11.713
At1G42970	906.42	530.769
At1G43310	1.72433	3.5984
At1G43790	9.66608	5.25792
At1G43800	28.8266	3.32881
At1G44100	13.667	28.4801
At1G44900	6.7358	12.1266
At1G45010	10.7354	38.0444
At1G45145	48.893	29.8476
At1G45165	6.0647	11.9061
At1G47395	55.2391	10.5094
At1G47400	19.385	2.73597
At1G47480	6.87435	3.72895
At1G48100	2.53366	6.94322
At1G48110	15.5933	25.8584
At1G48120	2.28666	4.43853
At1G48130	2.15327	57.0331
At1G48260	1.96045	5.10793
At1G48480	23.8148	43.529
At1G48540	5.16753	10.9766
At1G48600	47.6059	28.8125
At1G48930	2.77576	0.777899
At1G49000	6.89103	1.495
At1G49200	9.64051	5.67436
At1G49405	3.23461	1.65792
At1G49660	64.3216	30.4152
At1G49960	3.10218	1.57348
At1G50320	198.383	120.65
At1G50420	10.0053	16.5034
At1G51200	196.161	320.586
At1G51270	4.82932	2.57405
At1G51400	277.262	152.802
At1G51680	47.0776	132.319
At1G51800	15.0581	6.67322
At1G51820	5.37682	1.94205
At1G51830	10.2825	4.78665
At1G51850	6.32886	3.71176
At1G51913	0.514448	2.08749
At1G52000	2.00814	4.60014
At1G52200	54.7423	24.9756
At1G52270	3.51586	6.11418
At1G52290	8.28424	27.5334
At1G52400	17.3724	31.6095
At1G52540	8.22762	16.7898
At1G52590	31.0362	15.5629
At1G52690	1.41071	18.3913
At1G52750	5.33098	11.3138
At1G52880	4.59186	2.00152
At1G53160	3.26257	1.66233
At1G53380	18.1299	28.8182
At1G53635	3.65201	0.547159
At1G53690	0.880233	5.00046
At1G53990	0.537002	1.40798
At1G54050	7.9865	20.2644
At1G54120	11.2074	20.7172
At1G54200	3.30011	6.58172
At1G54215	1.4296	2.93915
At1G54350	18.8657	11.2111
At1G54890	3.78317	1.86173
At1G55020	15.2568	8.7526
At1G55110	11.0928	18.1737
At1G55260	66.9654	117.576
At1G55265	10.0626	16.9188
At1G55320	4.17313	2.30791
At1G55450	73.1765	33.7081
At1G55480	156.134	77.5192
At1G56150	7.32337	1.92528
At1G56220	312.247	158.381
At1G56250	1.54221	0.618062
At1G56280	250.257	402.367
At1G56300	0.930327	6.51461
At1G56670	3.35623	6.30923
At1G57770	37.5278	16.9424
At1G57980	8.4717	14.9904
At1G58235	21.9548	36.1761
At1G58280	14.4516	4.50866
At1G58340	5.71682	2.65679
At1G58520	8.63926	20.3318
At1G59860	2.29496	7.49319
At1G59870	43.3741	23.7824
At1G59940	2.83251	1.14016
At1G60060	1.7855	3.79743
At1G60140	24.2764	14.6666
At1G60270	11.2327	37.1077
At1G60590	3.94552	15.156
At1G60740	4.87101	8.56496
At1G60750	3.32371	5.94146
At1G61170	4.27924	7.79803
At1G61255	2.8742	11.0408
At1G61275	0.780935	5.07013
At1G61667	20.8797	33.7542
At1G61820	9.49542	15.5172
At1G61890	16.8453	29.043
At1G61900	27.2307	43.9727
At1G62290	7.81285	45.2824
At1G62300	11.1404	5.68391
At1G62360	3.40893	6.18745
At1G62422	13.534	8.07737
At1G62500	59.1294	107.01
At1G62510	307.396	715.826
At1G62560	5.7773	2.20517
At1G62710	2.66016	12.4134
At1G62780	153.429	89.3862
At1G62790	66.1027	32.5615
At1G62886	0.599335	3.99827
At1G62980	4.42947	1.28766
At1G63800	52.6579	23.5725
At1G63830	26.4813	43.749
At1G64110	0.510418	2.1064
At1G64195	3.34537	6.20555
At1G64220	36.5514	21.0377
At1G64330	9.54415	18.6107
At1G64380	1.54383	3.96545
At1G64390	15.142	45.9157
At1G64405	2.18037	0.505564
At1G64640	33.156	56.8975
At1G64660	5.92751	12.3698
At1G64670	15.1032	30.6753
At1G65190	17.1411	28.195
At1G65310	23.8461	51.2816
At1G65390	18.0103	9.40768
At1G65450	2.24236	1.04496
At1G65484	1.45826	0.527096
At1G65490	288.825	139.408
At1G65500	17.1724	9.13389
At1G65510	17.5995	9.25527
At1G65520	11.8051	6.80822
At1G65870	13.394	40.9975
At1G65970	103.678	238.532
At1G66080	7.6845	12.9199
At1G66100	21.6248	1.47853
At1G66140	6.55851	11.6047
At1G66350	2.30825	4.66321
At1G66400	4.18308	8.3399
At1G66540	3.21267	1.2875
At1G66725	11.1562	22.2292
At1G66730	6.20195	10.2092
At1G66760	27.4444	46.3151
At1G66800	7.02207	3.34822
At1G66840	6.07751	10.906
At1G66920	4.41351	2.04169
At1G67030	14.5287	23.1637
At1G67050	8.31052	16.8529
At1G67100	0.707571	7.0934
At1G67105	9.82681	22.8977
At1G67630	4.96332	8.57661
At1G67810	3.71199	7.97415
At1G67900	14.2416	28.0362
At1G68110	2.74374	1.14667
At1G68190	56.2037	35.6622
At1G68480	1.29131	2.94165
At1G68552	3.06779	9.62197
At1G68570	12.4802	6.35244
At1G68650	8.41184	14.1911
At1G68780	8.13794	16.019
At1G68880	3.95733	2.07026
At1G69160	14.8761	30.2403
At1G69252	69.9474	114.466
At1G69440	1.01787	3.56854
At1G69690	5.18654	12.3349
At1G69780	15.8014	26.8635
At1G69840	25.2275	50.0693
At1G70210	7.21464	19.3456
At1G70250	8.99341	5.22496
At1G70370	38.9271	79.3144
At1G70518	8.77427	5.26997
At1G70520	10.5741	6.09729
At1G70560	10.9588	6.0903
At1G70630	1.80656	3.53779
At1G70830	51.7113	227.55
At1G70885	2.38179	5.1545
At1G70890	40.2252	88.6225
At1G70895	6.44075	11.201
At1G70985	25.4649	49.4832
At1G71030	83.1576	35.9135
At1G71710	7.19944	17.1532
At1G71880	54.3806	126.923
At1G72060	3.56963	0.808444
At1G72070	19.791	10.9185
At1G72180	13.6532	22.5589
At1G72240	2.5314	6.11934
At1G72360	5.2866	2.99377
At1G72416	7.46603	13.1996
At1G72970	51.8318	93.2034
At1G73165	9.22961	2.14008
At1G73177	30.0599	16.82
At1G73300	2.42151	4.75297
At1G73330	146.83	57.7961
At1G73390	15.5628	25.5015
At1G73480	5.28089	9.14029
At1G73530	74.6366	47.5896
At1G73750	10.5105	5.15467
At1G73780	4.2079	1.91235
At1G73965	1.06217	2.35092
At1G74310	2.89804	8.09255
At1G74430	1.01443	3.14775
At1G74453	2890.99	6825.25
At1G74460	19.0856	11.5471
At1G74650	9.43583	2.7935
At1G74770	5.96747	1.83152
At1G75280	56.4292	35.2403
At1G75380	89.7566	35.7759
At1G75490	6.55281	3.77756
At1G75710	11.4038	20.7583
At1G75830	2.48736	6.69027
At1G75900	4.5431	8.31859
At1G75960	2.51958	1.26537
At1G76135	43.908	106.9
At1G76180	183.996	296.098
At1G76240	13.6717	42.9505
At1G76420	0.626663	1.89865
At1G76490	107.138	177.144
At1G76620	1.86001	8.1098
At1G76790	22.0152	6.21312
At1G76880	22.5896	36.1711
At1G76960	5.43377	1.92426
At1G77200	3.03338	6.56461
At1G77330	25.0511	14.8208
At1G77870	2.3259	5.66274
At1G78070	5.87045	15.1411
At1G78120	3.34005	1.47503
At1G78140	39.2046	21.7297
At1G78170	13.4364	47.651
At1G78210	12.5715	22.4484
At1G78230	6.60553	14.7479
At1G78260	12.3431	26.2147
At1G78370	207.343	77.5471
At1G78460	62.755	27.889
At1G78490	4.58081	9.45744
At1G78580	7.32044	16.0615
At1G78610	5.91118	10.2318
At1G78830	200.857	65.7466
At1G78890	75.8659	45.4961
At1G78895	18.1531	10.4585
At1G78995	8.07439	16.0823
At1G79270	16.4738	39.0223
At1G79700	29.7078	14.3784
At1G79770	1.9161	3.93673
At1G79920	56.1554	90.4911
At1G80160	1.41224	4.38333
At1G80180	103.111	65.6129
At1G80520	3.37529	6.428
At1G80650	24.9676	14.9216
At1G80840	7.25191	2.46234
At1G80920	437.499	140.816
At2G01290	19.3686	43.049
At2G01300	2.15102	7.94832
At2G01520	119.619	52.2459
At2G01880	6.4108	2.68016
At2G01890	17.5375	38.4439
At2G02070	18.9911	32.2569
At2G02120	3.54169	109.53
At2G02590	12.3623	6.99784
At2G03420	86.1125	139.697
At2G04039	186.31	109.669
At2G04795	16.7167	6.99457
At2G05380	1827.69	4423.07
At2G05440	297.216	104.068
At2G05510	50.8302	23.2113
At2G05810	0.778622	1.92942
At2G05910	1.57498	0.572974
At2G07808	1.24921	2.7432
At2G10940	1250.14	2344.99
At2G11271	14.8784	24.1491
At2G11891	5.04394	9.82416
At2G13975.1	8.70485	14.8292
At2G14247	49.6493	4.36335
At2G14520	2.53757	4.75418
At2G14878	65.8422	172.202
At2G14890	426.748	750.407
At2G15020	4.07673	2.15589
At2G15080	11.391	4.8671
At2G15090	25.8734	42.418
At2G15128	34.867	91.2553
At2G15220	6.37042	3.64497
At2G15230	14.6618	8.43847
At2G15390	4.73996	2.38927
At2G15830	14.9652	6.65268
At2G15880	8.66782	4.81196
At2G15890	42.5419	22.8727
At2G15970	147.994	475.739
At2G16005	57.8669	10.3686
At2G16060	35.6357	5.99666
At2G16280	60.9976	126.424
At2G16380	8.26909	3.6009
At2G16500	49.3413	124.1
At2G16990	1.31834	3.39301
At2G17230	40.573	82.4202
At2G17270	4.43808	8.25343
At2G17300	16.6292	28.2379
At2G17430	2.46626	4.78928
At2G17450	33.8993	17.3451
At2G17840	7.86761	13.2121
At2G17850	5.53078	0.826827
At2G17880	41.16	9.9361
At2G18010	2.51388	4.63667
At2G18050	5.10853	21.1542
At2G18260	1.2048	2.49703
At2G18360	7.59063	2.8623
At2G18370	54.03	20.0331
At2G18570	2.03555	5.50052
At2G18700	55.042	19.0025
At2G18890	7.62321	16.2266
At2G19580	4.11791	7.15875
At2G19780	2.53822	5.85442
At2G19800	150.029	249.717
At2G19900	1.05848	6.16923
At2G19970	7.08423	1.97879
At2G20142	0.875156	4.9006
At2G20250	3.32402	7.1569
At2G20560	6.15174	11.1745
At2G20570	35.1887	93.5711
At2G20750	7.50767	13.1382
At2G21045	59.4082	35.3624
At2G21100	6.49395	2.37031
At2G21210	90.9457	167.248
At2G21280	50.7202	30.5534
At2G21540	6.12449	20.9665
At2G21560	3.65681	6.56522
At2G21590	2.61796	4.89434
At2G21820	1.54779	16.9004
At2G21830	4.938	10.0186
At2G22000	7.6547	13.2442
At2G22190	2.07865	5.08987
At2G22200	2.38706	6.27923
At2G22330	22.8775	11.0161
At2G22500	4.9406	14.2802
At2G22810	0.676699	2.30385
At2G22880	10.3919	3.33827
At2G22980	22.9825	42.2974
At2G23130	114.322	184.429
At2G23180	3.42238	6.15306
At2G23320	59.5223	36.7395
At2G23321	3.87578	12.5815
At2G23540	27.9376	17.1
At2G23760	7.03721	12.6161
At2G23810	80.1017	126.087
At2G23820	44.7936	28.3541
At2G24150	53.2188	84.6935
At2G24160	4.67602	2.17711
At2G24190	4.25422	2.2686
At2G24270	150.211	254.288
At2G24280	39.9624	63.1582
At2G24395	38.7673	24.206
At2G24430	3.45163	1.59524
At2G24600	9.65092	5.33826
At2G25140	5.92024	10.9082
At2G25160	4.81888	2.14514
At2G25200	8.29228	4.72537
At2G25510	235.075	94.695
At2G25625	5.32266	1.43355
At2G25735	16.3867	6.31682
At2G25770	1.40583	3.25111
At2G25810	14.0394	6.79304
At2G25890	1.51956	9.16089
At2G25900	94.9749	46.4125
At2G26070	13.0327	7.19855
At2G26150	0.934676	5.43597
At2G26211	3437.27	16737
At2G26355	14.5266	25.0376
At2G26530	5.64844	2.99799
At2G26690	42.0521	86.1319
At2G26730	19.8267	34.4793
At2G26740	65.6376	37.1267
At2G27080	11.2018	27.7673
At2G27310	6.94415	3.78328
At2G27360	11.165	19.8834
At2G27385	127.014	236.518
At2G27420	7.75214	16.3827
At2G27680	100.465	61.0008
At2G27690	1.85013	0.774952
At2G28120	6.6382	3.57306
At2G28190	257.03	624.449
At2G28250	6.81472	3.53056
At2G28350	11.1712	18.3968
At2G28630	21.0721	8.16502
At2G28690	2.06827	0.76847
At2G29050	15.4932	9.36277
At2G29170	3.82643	11.7843
At2G29180	84.9446	48.1815
At2G29440	6.47502	3.59077
At2G29450	98.7601	213.551
At2G29500	6.83234	12.4597
At2G29670	19.5446	10.6794
At2G29970	5.72138	11.5563
At2G30424	17.6897	32.9974
At2G30520	329.83	563.78
At2G30540	1.99274	4.14005
At2G30615	59.6619	35.4307
At2G30766	49.7314	10.8467
At2G30770	3.08159	1.17911
At2G30860	409.476	228.963
At2G30930	82.6856	195.288
At2G30960	7.51598	3.62608
At2G31070	15.9555	26.3471
At2G31141	4.13828	2.29492
At2G31270	7.15056	15.0043
At2G31750	21.7175	41.2981
At2G31751	36.5862	66.9811
At2G31980	3.41577	15.4062
At2G32100	10.4904	20.3276
At2G32120	2.22542	4.21127
At2G32210	4.06672	9.8558
At2G32240	8.42404	15.3765
At2G32487	4.52262	0.880878
At2G32510	1.03011	2.44364
At2G32550	8.44455	3.74682
At2G32990	2.94951	9.04274
At2G33570	21.3542	41.3195
At2G33860	7.87415	13.8226
At2G33990	20.2933	34.0841
At2G34430	996.015	1662.43
At2G34610	4.21761	1.95184
At2G34700	0.903647	21.3552
At2G34770	63.0928	107.873
At2G34860	174.1	110.984
At2G35290	2.17391	6.40885
At2G35300	7.18539	25.2164
At2G35660	14.7831	8.19343
At2G35710	3.54166	6.66277
At2G35743	13.2236	27.5954
At2G35760	12.1302	26.1135
At2G35860	28.2016	54.9693
At2G35960	18.8685	39.5221
At2G36090	2.68249	1.26405
At2G36145	83.0855	41.1725
At2G36210	1.56061	0.633255
At2G36410	25.1874	49.1243
At2G36540	1.9481	0.775571
At2G36590	2.08841	6.05121
At2G36630	58.5622	121.015
At2G36680	30.1568	17.0429
At2G36690	25.0212	11.5125
At2G36854	2.78151	0.752444
At2G36870	29.8537	66.3124
At2G36880	191.181	306.641
At2G36895	80.8082	37.8638
At2G37130	48.4636	96.7381
At2G37460	9.86133	5.52236
At2G37580	1.43751	3.00862
At2G37630	21.9021	36.3572
At2G37640	32.8346	76.7869
At2G37770	6.69799	3.83554
At2G38210	5.49694	11.3856
At2G38380	111.464	46.0035
At2G38390	95.4331	18.1574
At2G38530	216.893	698.796
At2G38750	15.2143	43.4028
At2G38800	25.752	41.7294
At2G38870	132.596	67.9862
At2G38905	1.8961	20.0041
At2G39010	239.103	413.904
At2G39040	4.83964	2.75098
At2G39250	7.52749	21.0623
At2G39310	60.946	97.113
At2G39400	36.6555	6.70447
At2G39650	2.79274	6.06204
At2G39660	18.7972	10.0604
At2G39705	27.5676	17.1522
At2G39710	3.17506	10.507
At2G39800	8.43422	17.7385
At2G39980	15.5947	3.323
At2G40000	48.3626	21.9087
At2G40100	32.3904	5.7964
At2G40300	31.5942	52.9642
At2G40435	0.539523	2.43672
At2G40475	10.1229	20.357
At2G40550	7.43304	13.8454
At2G40820	8.64986	15.1058
At2G40840	11.6393	22.6366
At2G40890	48.1499	78.3221
At2G40940	44.1795	17.9995
At2G41050	7.8324	12.7997
At2G41070	5.82796	12.8301
At2G41190	4.61436	8.19892
At2G41230	19.216	2.32518
At2G41231	20.4332	2.16147
At2G41260	1.18866	4.23374
At2G41380	13.7128	6.02009
At2G41430	619.043	311.024
At2G41740	19.761	31.8687
At2G41940	19.3594	41.3469
At2G42200	1.7131	3.91012
At2G42300	19.4503	32.4468
At2G42365	2.77286	0.899203
At2G42380	17.8507	28.9735
At2G42750	82.5734	49.8891
At2G42800	2.06153	3.98209
At2G42840	371.487	600.551
At2G43010	26.1283	62.8398
At2G43050	2.90299	13.632
At2G43100	38.4476	7.72896
At2G43140	21.2044	10.4766
At2G43150	810.221	472.535
At2G43290	26.5848	90.1527
At2G43520	7.77165	16.5647
At2G43530	18.2813	34.4461
At2G43535	152.226	90.2004
At2G43550	15.4841	25.1322
At2G43590	39.7505	66.7855
At2G43600	0.72218	2.24241
At2G43610	34.5167	55.9285
At2G43870	2.26444	0.773768
At2G43880	3.11056	1.27739
At2G43910	305.456	476.691
At2G43945	86.4879	54.7694
At2G44080	74.0178	28.8629
At2G44110	2.78389	1.03013
At2G44230	9.85719	16.3068
At2G44290	10.6449	24.7417
At2G44670	113.871	300.386
At2G44940	4.29417	13.2525
At2G45080	3.4041	5.91065
At2G45170	193.978	82.9753
At2G45220	13.0142	4.54528
At2G45400	11.0408	20.6906
At2G45480	3.11787	5.47883
At2G45560	2.96146	6.98609
At2G45680	1.89549	3.55146
At2G45685	3.70041	8.33033
At2G45750	2.65583	1.19988
At2G45800	2.00095	0.509559
At2G45970	17.4917	30.1679
At2G46040	3.09868	6.39069
At2G46140	17.1523	8.76253
At2G46192	2.99928	5.50309
At2G46270	5.74576	9.82033
At2G46400	0.556491	1.69357
At2G46420	20.435	33.7489
At2G46430	5.71165	3.28212
At2G46530	2.57351	8.16999
At2G46535	8.06415	4.75563
At2G46567	108.598	528.796
At2G46640	2.48136	4.60373
At2G46650	33.8123	17.1648
At2G46670	1.1922	3.77797
At2G46790	4.17646	15.9572
At2G46870	7.78949	15.2253
At2G47010	4.26449	1.29065
At2G47360	3.69096	1.87212
At2G47440	28.7253	57.5164
At2G47490	33.7624	53.7296
At2G47530	2.31879	0.766662
At2G47540	9.07488	4.78857
At2G47700	51.6981	32.3232
At2G47770	1.28063	5.31639
At2G47780	0.633758	4.7575
At2G47930	73.9644	128.566
At3G01319	27.8192	13.546
At3G01500	2393.11	1242.44
At3G01570	1.07743	117.211
At3G01572	116.276	188.727
At3G01750	0.862436	2.49006
At3G02020	6.42857	2.92811
At3G02150	17.7491	8.80179
At3G02468	1023.84	224.512
At3G02470	28.3177	1592.1
At3G02480	19.4315	58.9284
At3G02550	43.7861	6.07522
At3G03190	5.11477	2.22024
At3G03341	0.789095	5.76349
At3G03450	1.66707	3.58521
At3G03470	2.37068	6.11901
At3G03530	1.5466	0.570518
At3G03770	15.4664	29.6067
At3G03780	127.485	209.836
At3G03820	19.9052	36.4238
At3G03840	3.87234	7.14785
At3G03850	5.2455	9.01477
At3G04030	0.514613	1.84371
At3G04140	3.74942	8.28622
At3G04210	7.03359	2.42317
At3G04300	5.21027	2.81892
At3G04370	2.22248	0.929159
At3G04620	5.40385	9.69212
At3G04710	10.5164	18.5532
At3G04720	81.2348	31.3257
At3G05140	2.38485	5.73953
At3G05200	15.7543	9.68733
At3G05220	20.0371	33.8712
At3G05550	4.02601	1.5683
At3G05730	1318.49	2367.59
At3G05800	4.53544	10.5842
At3G05880	149.89	368.717
At3G05900	20.2549	36.1963
At3G05905	30.921	64.9029
At3G05936	4.5322	1.66664
At3G06360	4.34121	2.3987
At3G06420	36.7805	20.2986
At3G06435	2.14156	0.772435
At3G06780	28.3786	14.3691
At3G06868	3.72808	6.54701
At3G06880	12.1249	19.5594
At3G07350	18.3423	10.7164
At3G07650	2.53456	1.1577
At3G07720	49.8526	21.8507
At3G08020	9.5296	15.7062
At3G08510	27.6928	46.2228
At3G08600	18.5598	30.9344
At3G08720	4.72676	9.48316
At3G08730	48.3856	80.5224
At3G08860	3.29684	1.05753
At3G09085	18.5043	10.732
At3G09160	4.53755	8.45287
At3G09162	6.65616	11.7363
At3G09270	65.529	35.5464
At3G09350	12.772	25.9435
At3G09440	52.3226	223.789
At3G09450	0.629159	1.82663
At3G09650	7.13398	11.9597
At3G09922	17.4085	3.00392
At3G09925	13.4641	4.68288
At3G10040	13.862	2.05357
At3G10200	0.698865	2.3533
At3G10300	14.3374	23.7039
At3G10340	5.8981	11.3394
At3G10910	11.9707	20.7449
At3G11050	4.00965	11.8069
At3G11120	1027.69	640.19
At3G11410	12.2779	21.335
At3G11591	9.21533	4.83915
At3G11670	19.8666	32.0768
At3G11945	58.883	32.5164
At3G12120	265.631	529.908
At3G12320	82.5786	50.565
At3G12500	12.5476	5.2467
At3G12502	5.54678	2.87885
At3G12580	25.4752	139.555
At3G12610	49.5229	80.7828
At3G12780	693.454	418.013
At3G12820	2.3724	1.06089
At3G12965	269.173	145.124
At3G13080	12.0702	22.1512
At3G13403	28.9858	47.0467
At3G13404	8.06532	17.947
At3G13405	3.31368	6.72302
At3G13437	7.43812	4.31171
At3G13450	31.8996	18.8277
At3G13510	20.0899	36.7448
At3G13520	538.465	953.118
At3G13550	17.3985	9.21199
At3G13610	13.4546	3.29633
At3G13810	8.10265	13.6628
At3G13960	5.44338	9.06102
At3G13970	13.0379	7.92355
At3G13980	4.26041	22.9454
At3G14185	1.11983	2.85621
At3G14200	6.11443	27.1693
At3G14270	6.86225	11.7382
At3G14452	344.074	111.693
At3G14940	13.0634	7.25599
At3G14981	1.97394	0.533982
At3G15030	19.9284	33.9668
At3G15350	7.24687	15.758
At3G15356	137.348	64.64
At3G15357	17.8354	10.6227
At3G15450	950.648	496.301
At3G15500	2.63984	1.0148
At3G15510	7.0245	3.69952
At3G15534	1.89977	6.16702
At3G15540	4.42713	8.16999
At3G15580	82.6616	50.2228
At3G15630	68.3199	39.2302
At3G15670	0.911672	39.5114
At3G16180	6.08666	12.3447
At3G16360	3.82131	1.5316
At3G16370	255.839	479.502
At3G16530	111.57	34.1924
At3G16810	13.5862	21.9314
At3G16870	15.2656	24.3202
At3G16920	5.33233	2.47719
At3G17120	7.35783	15.0475
At3G17130	3.63543	6.83726
At3G17330	11.315	24.2132
At3G17520	1.38424	19.7517
At3G17626	7.99181	4.04183
At3G17860	15.1473	9.19521
At3G18000	5.26165	2.11699
At3G18010	4.56345	8.95998
At3G18050	53.8512	86.7864
At3G18080	40.826	67.1126
At3G18217	37.3664	95.3059
At3G18490	71.4249	123.13
At3G18560	12.4313	7.48806
At3G18610	1.20229	2.42246
At3G18845	1.13808	2.37499
At3G18850	6.18768	12.152
At3G19010	37.5297	22.3282
At3G19660	19.0496	11.7247
At3G19710	29.1463	5.09942
At3G20110	3.49449	0.83624
At3G20240	7.70884	14.0825
At3G20340	15.5065	5.2713
At3G20370	122.476	76.4168
At3G20395	118.591	6.8883
At3G20470	34.1444	56.9032
At3G20475	2.46186	5.1359
At3G20490	7.36636	13.9981
At3G20500	13.7575	23.4463
At3G21090	5.53082	10.2401
At3G21150	1.97882	5.88077
At3G21190	15.5811	25.9552
At3G21330	1.25897	7.51756
At3G21352	1.41436	3.93539
At3G21390	20.1535	32.684
At3G21460	2.81355	1.19781
At3G21510	50.5076	21.9663
At3G21560	9.07521	18.689
At3G21670	23.2619	64.8611
At3G21720	4.55384	62.6256
At3G21790	14.4304	8.72165
At3G21890	1.36087	4.039
At3G21950	2.37966	5.46461
At3G22100	1.5894	0.644935
At3G22120	690.01	1227.45
At3G22142	7.93141	17.1422
At3G22160	8.38113	3.34978
At3G22231	3.1298	0.592663
At3G22235	10.0875	1.73992
At3G22640	0.562946	95.1751
At3G22840	82.2508	23.2133
At3G23150	8.72192	3.23447
At3G23170	6.04552	10.7045
At3G23175	12.2325	7.1903
At3G23340	6.6515	11.0184
At3G23410	4.62	11.2946
At3G23440	3.80699	1.9513
At3G23550	6.13801	1.08815
At3G23570	18.3533	10.3916
At3G23730	103.178	189.32
At3G23740	2.56181	6.27146
At3G23810	153.363	259.922
At3G23820	72.6399	127.096
At3G23880	12.5302	7.47755
At3G24100	145.767	231.328
At3G24420	6.56753	3.55324
At3G24460	5.86749	3.25281
At3G24500	16.4294	36.5112
At3G24715	1.55185	3.74322
At3G24927	18.0711	36.7693
At3G25190	38.4961	18.4829
At3G25570	6.94272	2.42144
At3G25572	0.515423	3.91381
At3G25585	38.3819	65.0261
At3G25700	5.42095	9.57255
At3G25760	22.8458	10.1799
At3G25770	22.9445	10.7696
At3G25820	23.1848	12.4457
At3G25830	22.6866	12.3095
At3G25890	9.41983	17.5156
At3G25930	42.6784	24.7151
At3G26165	15.0185	6.75783
At3G26210	8.78781	4.29328
At3G26230	4.54805	1.37796
At3G26280	8.80488	4.39252
At3G26320	3.85013	1.97567
At3G26440	12.3916	7.43526
At3G26460	14.248	3.16793
At3G26500	4.4826	1.29598
At3G26520	1784.99	2873.37
At3G26590	11.8732	6.868
At3G26818	2.51589	5.83361
At3G26932	14.9366	29.0351
At3G27110	26.5647	16.3895
At3G27220	15.8539	4.0741
At3G27580	8.22961	4.87756
At3G27660	2.64865	121.12
At3G27890	93.1115	58.4721
At3G27920	2.10528	4.48139
At3G27960	7.47837	14.4096
At3G28080	7.54326	4.45332
At3G28130	9.10547	18.7557
At3G28200	121.754	204.035
At3G28220	10.5577	20.6007
At3G28350	0.523138	1.50226
At3G28370	3.61948	6.45859
At3G28420	1.12746	2.35784
At3G28550	53.96	33.9772
At3G28910	19.7655	36.1393
At3G29030	9.53505	39.8221
At3G29250	29.3965	16.3664
At3G29575	6.31039	11.4946
At3G29810	6.30389	3.54544
At3G30180	15.5334	25.535
At3G30720	4.90716	2.096
At3G30730	4.72137	2.55441
At3G41762	2.06598	0.878239
At3G42658	0.712062	4.62298
At3G42800	1.09497	4.09751
At3G43670	3.23685	10.2537
At3G43850	2.44457	4.41358
At3G44326	3.29641	1.53239
At3G44450	5.79829	15.2435
At3G44540	6.07239	3.22081
At3G44550	9.20407	5.54762
At3G44720	15.8537	28.8125
At3G44735	33.8234	90.8326
At3G44820	3.76374	6.69452
At3G44970	22.585	6.20889
At3G45070	14.2888	2.09139
At3G45140	10.9015	5.37108
At3G45160	26.1579	14.8561
At3G45210	16.3569	36.4675
At3G45240	15.7915	27.5949
At3G45700	3.91023	1.97452
At3G45710	14.3336	5.9337
At3G45970	24.5551	126.143
At3G46090	3.56548	1.84135
At3G46110	3.21332	1.29602
At3G46130	14.7333	26.705
At3G46280	25.0321	14.1356
At3G46490	8.46007	27.214
At3G46670	6.46907	11.2965
At3G46700	12.5529	5.71717
At3G46900	28.8073	7.13527
At3G46970	6.02872	13.013
At3G47070	635.79	399.915
At3G47710	6.20652	2.45038
At3G47800	35.6475	19.7
At3G47860	10.6851	17.8561
At3G47960	14.283	26.341
At3G47980	2.94463	1.14548
At3G48130	4.86439	9.47444
At3G48240	0.950501	3.08551
At3G48260	2.86329	8.40957
At3G48310	18.275	8.63485
At3G48340	11.2407	6.37928
At3G48360	172.132	95.2101
At3G48420	130.533	70.0642
At3G48450	10.5481	4.23602
At3G48460	14.7281	35.9966
At3G48540	5.87951	11.1862
At3G48590	25.5014	14.5535
At3G48970	3.2657	6.26429
At3G49110	6.10091	2.15141
At3G49160	5.14726	9.97016
At3G49220	33.5648	72.5935
At3G49551	9.79507	18.5481
At3G49670	17.6017	40.6454
At3G49970	1.62004	4.2376
At3G50350	9.15492	3.47119
At3G50470	4.22364	2.00531
At3G50560	55.8358	93.3661
At3G50570	9.17042	25.6137
At3G50740	38.0995	15.5398
At3G50810	11.4211	4.76467
At3G50890	3.39866	6.20247
At3G51060	1.2698	2.60227
At3G51130	23.5107	14.0294
At3G51642	973.032	1579.32
At3G51950	54.1447	95.1625
At3G51970	2.24478	4.2015
At3G52370	10.2039	18.9242
At3G52540	2.25696	4.3361
At3G52840	28.1841	44.6259
At3G52870	12.7202	33.4323
At3G52920	44.9382	77.427
At3G52950	9.03464	14.7683
At3G53235	4.46637	0.922645
At3G53250	4.61078	16.0069
At3G53530	8.74935	15.9071
At3G53680	2.37288	4.29123
At3G53950	7.06328	3.83444
At3G54040	40.402	13.8032
At3G54140	13.3766	25.5106
At3G54200	20.5556	34.3518
At3G54366	42.418	74.2197
At3G54400	156.361	255.798
At3G54580	30.2862	10.2087
At3G54590	16.4465	3.35645
At3G54600	20.8202	6.30778
At3G54770	12.5127	7.14879
At3G54810	26.7267	53.6859
At3G54940	1.43573	14.5046
At3G54990	6.13462	15.7636
At3G55110	2.23193	4.97756
At3G55120	39.8234	21.8498
At3G55340	5.85225	10.8539
At3G55360	85.8124	148.573
At3G55690	2.75482	5.4463
At3G56050	26.4312	48.5197
At3G56160	40.6477	25.3503
At3G56240	247.108	142.924
At3G56260	2.03576	4.48063
At3G56290	177.998	286.467
At3G56360	71.823	30.1228
At3G56370	17.2173	32.1673
At3G56400	4.59828	2.26267
At3G56970	11.2459	3.15281
At3G56980	14.7699	7.25433
At3G57400	23.7597	40.3332
At3G57450	62.8398	105.528
At3G57500	2.19387	4.72623
At3G57520	86.4042	156.176
At3G57660	5.94065	10.2621
At3G57780	3.64492	6.75916
At3G58550	56.2504	24.6096
At3G58690	6.61591	11.036
At3G58810	8.98779	3.72927
At3G58850	7.93658	23.2263
At3G58990	20.6969	10.4727
At3G59340	4.32522	1.74823
At3G59350	15.4464	36.9984
At3G59670	12.7282	20.4521
At3G59840	63.0813	39.523
At3G59900	34.6923	19.9975
At3G59930	22.4773	8.09179
At3G60140	1.34216	2.99742
At3G60420	2.01486	0.527519
At3G60530	91.5484	45.5756
At3G60640	11.9827	6.7254
At3G60650	3.16056	1.41514
At3G60890	2.99143	5.34057
At3G61220	37.4762	23.7235
At3G61490	8.11358	14.3207
At3G61550	19.1381	52.4455
At3G61571	5.17509	2.79989
At3G61750	7.34559	16.1876
At3G61897	88.2367	143.217
At3G61900	1.4352	2.99503
At3G61950	2.18215	7.45184
At3G62030	968.594	548.348
At3G62150	7.56164	3.79409
At3G62290	452.109	751.302
At3G62370	23.3673	14.5588
At3G62420	62.3071	99.5312
At3G62550	6.43646	11.116
At3G62680	12.4326	2.66055
At3G62740	4.0633	0.932415
At3G62760	4.58285	2.05987
At3G62950	4.30115	1.64597
At3G63052	2.03997	0.662215
At3G63088	32.1462	12.0407
At3G63120	45.0728	78.2956
At3G63140	317.587	196.724
At3G63160	244.226	125.703
At3G63420	24.0052	13.934
At3G63540	300.045	185.289
At4G00165	70.1351	131.268
At4G00360	72.6353	130.793
At4G00390	1.57519	0.543977
At4G00680	6.20506	1.55387
At4G00690	2.18034	3.98592
At4G00695	2.03851	3.80456
At4G01080	2.59726	5.23141
At4G01250	20.5024	7.96966
At4G01480	33.6441	17.1147
At4G01680	8.02133	13.3867
At4G01700	12.5912	7.27647
At4G01720	18.0225	9.54971
At4G01750	12.4702	6.81475
At4G01870	57.5676	15.3482
At4G01883	61.6882	38.2931
At4G01950	10.603	49.0004
At4G02060	11.939	20.4385
At4G02270	15.385	2.47357
At4G02715	20.4251	35.2963
At4G02970	13.557	23.0698
At4G03070	4.24217	13.5172
At4G03260	45.8859	72.7786
At4G03270	5.01155	8.35113
At4G03292	2.29158	0.909199
At4G03400	6.0381	12.8099
At4G03443	1.5011	4.46679
At4G03811	0.572939	1.67388
At4G04410	1.04454	2.29421
At4G04570	23.7353	38.5543
At4G04810	6.09703	2.40715
At4G04830	62.3125	31.6333
At4G05170	1.84671	3.68909
At4G06536	3.27359	1.49438
At4G07820	4.00154	10.6338
At4G08150	6.65374	21.9836
At4G08290	17.3886	10.7512
At4G08400	4.90537	0.555481
At4G08510	4.51792	7.75239
At4G08770	17.6306	10.3593
At4G08780	3.64841	0.930555
At4G08950	146.143	250.879
At4G09420	5.06724	10.3561
At4G09500	1.38081	3.46339
At4G09890	42.5946	70.5352
At4G09990	4.46211	1.89072
At4G10150	2.49517	4.47943
At4G10270	71.8527	8.08391
At4G11190	28.6908	14.2865
At4G11210	17.1713	10.6415
At4G11211	19.1848	62.7387
At4G11280	5.00103	10.7069
At4G11320	119.213	75.7831
At4G11410	10.0237	5.80669
At4G11521	6.01355	1.07597
At4G11660	2.90442	5.96294
At4G11890	1.97904	4.08093
At4G12030	15.2188	6.89369
At4G12090	10.2774	4.30481
At4G12310	14.2802	24.7444
At4G12320	9.46363	20.5869
At4G12400	7.68308	14.0111
At4G12432	1.62123	3.5373
At4G12545	117.041	63.4647
At4G12720	20.4987	32.509
At4G12730	142.838	234.547
At4G12900	1.72498	3.29756
At4G12917	4.81039	1.88758
At4G12980	17.4386	29.6729
At4G13195	4.18228	2.15396
At4G13235	13.29	6.7045
At4G13280	2.13684	0.847806
At4G13390	8.71409	0.951191
At4G13395	11.0677	3.48139
At4G13440	1.58263	0.616504
At4G13493	105.657	221.483
At4G13770	45.5726	12.6119
At4G13800	0.830271	2.10717
At4G13830	109.073	52.8293
At4G13860	42.0918	20.8327
At4G14060	6.6225	0.509429
At4G14380	0.929376	2.22499
At4G14504	53.3131	21.6331
At4G14548	5.96914	12.4816
At4G14630	2.79905	0.781614
At4G14690	335.772	27.1846
At4G14750	8.62675	16.7128
At4G14760	4.7277	8.1166
At4G14930	26.3449	14.6074
At4G15248	1.33224	2.88313
At4G15490	6.7904	12.3785
At4G15630	45.4039	85.1804
At4G15660	5.68046	2.77589
At4G15670	7.28252	1.99666
At4G15680	12.9055	4.98391
At4G15690	19.2051	9.31205
At4G15700	19.2755	6.41476
At4G15990	1.09972	2.74609
At4G16140	48.1594	81.9136
At4G16146	2.38576	5.00423
At4G16260	76.6954	34.0809
At4G16270	2.13266	0.976323
At4G16520	218.483	85.5628
At4G16750	2.09935	4.00875
At4G16840	14.3622	8.50024
At4G16880	13.1841	22.7564
At4G16980	951.76	1541.06
At4G17030	2.74854	1.23181
At4G17500	15.3163	6.73427
At4G17550	5.97283	13.8867
At4G17695	2.30368	5.95485
At4G17770	4.4572	8.06626
At4G17880	4.70433	9.06462
At4G18020	15.8469	26.1354
At4G18030	47.5425	75.8494
At4G18170	8.94484	4.03112
At4G18197	11.5928	6.152
At4G18205	23.9936	10.9021
At4G18220	5.99923	10.276
At4G18270	2.57303	4.59145
At4G18280	8.76074	15.8045
At4G18340	13.2774	7.40631
At4G18390	12.056	24.9773
At4G18610	5.03087	2.34761
At4G18650	1.12505	2.67539
At4G18760	21.0311	36.4928
At4G19110	63.683	103.988
At4G19160	110.292	182.788
At4G19370	4.08499	1.67621
At4G19380	3.85202	11.1936
At4G19420	49.1023	30.4644
At4G19460	1.07713	2.25997
At4G19520	1.71606	5.04502
At4G19690	119.811	12.6593
At4G19700	19.222	11.9828
At4G19830	35.217	20.7813
At4G20000	2.46495	0.941376
At4G20362	20.7541	12.3618
At4G20690	5.05858	1.7709
At4G20760	16.3462	8.48756
At4G20880	6.78912	11.5104
At4G21410	23.5005	14.3196
At4G21510	11.4263	6.21812
At4G21620	77.5851	140.473
At4G21650	2.2271	4.31534
At4G21870	181.11	113.253
At4G21890	2.01948	3.94074
At4G22200	5.15816	9.22231
At4G22230	9.48728	4.79276
At4G22460	15.58	7.61682
At4G22470	13.9279	7.45814
At4G22730	2.86464	6.00451
At4G22880	6.36853	0.552967
At4G23060	11.168	5.83705
At4G23190	11.1923	5.81488
At4G23200	1.3802	4.35187
At4G23215	2.03565	0.532911
At4G23250	4.77541	10.9733
At4G23260	18.5062	4.99049
At4G23420	5.22278	2.49817
At4G23430	34.8419	17.0461
At4G23570	32.6635	69.7921
At4G23600	4.57505	1.60012
At4G23700	2.63718	5.13372
At4G23750	13.5704	23.762
At4G23770	8.29446	15.489
At4G23860	12.9189	20.9105
At4G23870	9.05828	19.0828
At4G23900	6.25472	3.59715
At4G24110	6.42583	2.28327
At4G24140	6.85562	4.01189
At4G24150	0.587333	1.55994
At4G24175	7.23377	3.19117
At4G24230	40.7885	19.5119
At4G24240	26.6049	15.7329
At4G24420	0.926397	2.10508
At4G24510	29.8342	50.388
At4G24960	32.7188	54.2465
At4G25110	2.36413	0.838271
At4G25420	0.87341	2.04769
At4G25707	419.305	123.741
At4G25750	6.11482	2.80487
At4G25780	8.08225	29.074
At4G25820	10.6521	1.72219
At4G25830	37.8009	69.0123
At4G25940	3.97777	1.28476
At4G25960	13.1225	23.2425
At4G25990	11.4453	24.2999
At4G26010	11.6431	4.61264
At4G26140	4.17554	8.07317
At4G26200	4.8371	2.60995
At4G26220	8.98598	2.75314
At4G26260	5.01564	2.45925
At4G26320	68.6388	41.5752
At4G26510	14.7023	23.5492
At4G26540	6.76252	12.8486
At4G26542	5.79012	12.8781
At4G26850	88.1898	362.281
At4G26990	3.56058	6.18189
At4G27130	63.5488	113.769
At4G27280	18.7675	35.0131
At4G27300	18.4341	11.2249
At4G27410	19.9054	10.1077
At4G27430	21.8442	36.7593
At4G27440	59.0548	121.241
At4G27450	162.79	43.1386
At4G27520	238.957	449.544
At4G27560	3.51768	6.47454
At4G27595	1.94549	3.69093
At4G27720	33.377	54.3302
At4G27740	33.3664	15.2269
At4G27820	10.9572	23.417
At4G28040	14.898	25.8691
At4G28270	39.0313	22.8532
At4G28310	13.6343	31.9431
At4G28740	33.9004	21.3052
At4G28780	27.8442	52.4554
At4G28790	2.256	1.04242
At4G28940	13.5786	3.69787
At4G29140	5.94265	10.3783
At4G29190	10.603	4.81654
At4G29240	4.30486	8.60742
At4G29270	20.5572	11.1221
At4G29700	8.65353	4.60868
At4G29720	12.955	21.0634
At4G29740	5.84687	2.94678
At4G29905	173.877	320.343
At4G29930	4.29831	1.9061
At4G30180	1.05269	2.37002
At4G30320	2.46324	0.599711
At4G30340	10.0753	22.1204
At4G30400	6.80871	13.7807
At4G30470	18.163	44.5912
At4G30530	89.1147	51.6483
At4G30650	13.4951	8.04065
At4G31310	34.5545	16.8548
At4G31330	3.25444	1.58468
At4G31351	0.700473	2.27387
At4G31354	1.40096	5.68472
At4G31355	26.3283	42.7333
At4G31441	300.316	128.274
At4G31650	2.15049	4.43098
At4G31800	13.4776	34.9744
At4G31870	28.2696	6.98941
At4G31877	5.61619	10.0211
At4G31940	26.7014	0.536152
At4G32020	163.959	269.804
At4G32060	109.888	68.9562
At4G32350	4.29765	7.4309
At4G32590	109.84	70.2316
At4G32620	4.98809	8.63614
At4G32920	3.49695	6.16725
At4G33040	2.69544	6.90782
At4G33080	16.5113	27.3296
At4G33120	7.34697	12.3629
At4G33310	4.76805	8.38392
At4G33470	16.4344	9.79652
At4G33490	3.29496	6.95532
At4G33520	52.2258	27.9598
At4G33550	17.4199	10.1378
At4G33560	83.8378	27.6615
At4G33625	40.1472	76.0469
At4G34220	22.2707	36.9815
At4G34580	1.49445	0.532734
At4G34610	14.0277	37.9402
At4G34650	4.17202	11.083
At4G34710	125.693	238.572
At4G34750	12.1658	5.37948
At4G34790	9.87815	3.55574
At4G34810	19.7138	12.2172
At4G34900	3.16155	6.23772
At4G35110	3.69685	6.39384
At4G35300	11.4629	21.3674
At4G35320	33.4384	81.8633
At4G35430	13.5	7.46868
At4G35770	142.731	86.6967
At4G35783	7.24146	2.9384
At4G36010	1.50349	3.07404
At4G36220	33.4073	58.7615
At4G36230	0.725821	2.13799
At4G36250	37.6553	62.6743
At4G36360	26.9953	50.1584
At4G36410	26.5672	11.6522
At4G36430	7.44516	2.68538
At4G36500	36.4662	22.669
At4G36570	3.28348	5.96385
At4G36670	27.6181	9.81093
At4G36700	1.65765	18.2925
At4G36791	5.60707	3.25029
At4G36850	348.651	168.944
At4G37070	22.5175	12.8206
At4G37080	16.8618	31.1947
At4G37160	5.25167	2.37979
At4G37220	4.16505	12.6227
At4G37260	23.5103	14.6081
At4G37370	6.01108	2.81993
At4G37410	114.07	44.6541
At4G37450	125.757	341.13
At4G37470	26.5256	42.9137
At4G37620	4.36575	2.20454
At4G37770	1.0382	4.49358
At4G37870	49.3656	81.8609
At4G37930	1015.83	565.307
At4G38060	24.4917	39.0601
At4G38300	1.74493	3.84671
At4G38310	0.569891	1.67965
At4G38400	15.7331	54.0228
At4G38410	1.5935	0.635255
At4G38480	5.44943	3.09065
At4G38690	25.7865	40.6292
At4G38700	2.02049	4.1934
At4G38710	36.6153	64.148
At4G38770	254.301	561.34
At4G38780	1.0337	2.3748
At4G38840	133.875	210.282
At4G38950	24.1457	13.6745
At4G38970	2096.97	1269.76
At4G39040	87.5195	51.8946
At4G39330	93.0167	172.909
At4G39340	0.890944	6.74841
At4G39366	1719.72	3155.36
At4G39510	7.46279	12.7713
At4G39710	95.6916	54.3098
At4G39770	4.37545	8.3088
At4G39795	1.36737	3.15009
At4G39940	30.0306	15.0997
At4G39955	10.8874	6.53804
At4G40042	24.9216	12.6855
At4G40090	25.0752	6.75644
At5G01215	41.1515	21.4883
At5G01300	0.898629	14.2317
At5G01410	237.017	405.813
At5G01520	5.83853	11.1693
At5G01710	28.8426	47.7998
At5G01720	22.1864	11.5316
At5G01790	5.74609	19.5991
At5G01870	43.7677	27.8072
At5G01990	10.7474	6.47008
At5G02020	31.6132	16.2307
At5G02180	10.0625	16.8367
At5G02190	1.15766	2.97749
At5G02200	1.19026	3.14648
At5G02230	13.0407	20.9651
At5G02440	24.0277	10.4192
At5G02500	787.03	1408.26
At5G02580	4.5396	2.52301
At5G02760	61.3863	38.4136
At5G02780	27.0363	2.37095
At5G02860	1.87701	3.61367
At5G03070	5.32739	9.07614
At5G03120	64.8071	111.495
At5G03210	0.590366	2.96177
At5G03240	406.483	831.264
At5G03285	61.7661	111.269
At5G03545	41.7888	10.4813
At5G03730	27.6953	13.893
At5G03760	28.8189	76.2947
At5G03860	4.37718	31.5225
At5G03890	2.8123	5.13521
At5G03960	1.87311	6.62909
At5G03990	2.95474	5.68244
At5G04150	4.37437	1.4916
At5G04190	14.6778	7.54685
At5G04200	2.6478	1.13845
At5G04238	6.90772	16.3082
At5G04770	8.38889	4.35173
At5G04885	5.47292	9.42344
At5G04950	92.4896	26.7056
At5G05250	14.3141	4.98968
At5G05270	79.3712	45.1793
At5G05365	4.15196	8.84498
At5G05430	4.82668	2.64817
At5G05435	11.5549	4.74705
At5G05440	90.4432	51.4881
At5G05500	9.07783	3.17065
At5G05600	11.9272	5.0585
At5G05810	1.27853	3.29166
At5G05850	6.43932	3.09756
At5G05965	2.12532	5.4938
At5G06350	7.17042	12.5506
At5G06630	6.11031	0.560561
At5G06640	7.60299	0.852074
At5G06760	2.43456	23.814
At5G06865	31.4058	19.7398
At5G07010	2.93942	14.7976
At5G07020	239.204	149.122
At5G07110	13.3444	24.4347
At5G07190	1.63333	46.3944
At5G07330	0.655817	8.66078
At5G07440	170.258	99.7109
At5G07690	5.2537	2.55128
At5G08070	2.60088	4.64973
At5G08150	6.52186	23.6275
At5G08370	10.7155	19.2353
At5G08565	8.18637	4.13643
At5G08640	35.1786	13.1508
At5G08760	103.633	41.1055
At5G09440	22.2822	37.4779
At5G09460	20.5011	47.2707
At5G09585	1.99037	0.896453
At5G09805	1.55534	6.56363
At5G09870	28.5629	66.5291
At5G10130	12.8773	7.22569
At5G10150	16.4249	9.70766
At5G10430	87.6903	144.059
At5G10470	21.6211	34.5983
At5G10550	23.4091	45.9624
At5G10625	1.68027	3.29711
At5G11160	14.9491	29.8656
At5G11242	2.51132	1.07266
At5G11420	76.0724	132.177
At5G11590	1.19698	5.13692
At5G11740	880.708	1857.15
At5G11790	31.6246	71.9153
At5G12020	1.09926	3.74683
At5G12110	47.4469	89.316
At5G12250	77.7311	126.823
At5G12900	8.3935	16.4158
At5G12990	1.01629	2.19939
At5G13170	11.2541	2.12252
At5G13400	15.8868	30.9774
At5G13700	2.90122	5.52157
At5G13910	3.73442	1.55629
At5G13930	198.256	30.9059
At5G14110	5.50872	1.97647
At5G14120	169.217	71.4278
At5G14200	30.5208	8.0444
At5G14330	38.6159	14.5297
At5G14450	11.6899	20.2657
At5G14550	15.5781	6.00743
At5G14780	76.619	122.76
At5G14870	0.622116	1.56196
At5G15120	18.3971	4.18405
At5G15240	2.79809	6.5462
At5G15254	2.73919	5.92796
At5G15410	39.6337	63.6081
At5G15740	13.8852	33.8514
At5G15780	180.279	316.635
At5G15802	40.1996	23.6604
At5G15850	36.1803	22.9051
At5G15853	1.11434	3.61737
At5G15870	8.74705	4.43982
At5G15960	8.04516	3.56741
At5G15970	96.9878	206.309
At5G16000	14.6005	24.6
At5G16340	1.09834	2.59978
At5G16350	2.35243	4.77278
At5G16370	45.3018	24.8091
At5G16380	4.33714	8.07483
At5G16400	131.8	75.1066
At5G16990	10.103	17.5642
At5G17220	7.21008	0.870894
At5G17780	5.2954	2.19305
At5G17860	5.90001	2.65418
At5G17870	663.357	402.192
At5G18010	3.27237	9.80559
At5G18020	9.84079	24.5113
At5G18030	8.65822	25.8659
At5G18050	2.08752	7.28986
At5G18060	3.22697	7.71368
At5G18080	8.84828	23.1381
At5G18170	39.2252	21.2675
At5G18630	61.2133	36.2455
At5G18650	103.686	61.083
At5G18661	17.4909	7.74257
At5G18840	8.70973	1.43827
At5G19110	2.69522	1.25845
At5G19120	130.562	81.2977
At5G19151	14.592	8.38815
At5G19730	12.8993	21.5498
At5G19800	5.88545	0.955265
At5G20000	23.8716	14.908
At5G20230	36.0909	20.366
At5G20250	258.754	156.455
At5G20270	22.3752	72.4364
At5G20400	19.8734	11.8282
At5G20700	187.532	395.231
At5G20740	12.0974	23.4852
At5G20820	2.21486	0.845867
At5G21020	243.933	440.228
At5G21170	72.5762	34.2148
At5G21482	9.18176	17.3669
At5G21940	104.865	64.3712
At5G22060	53.4122	85.003
At5G22270	21.0787	5.89093
At5G22580	40.8062	121.119
At5G23010	41.6856	8.35579
At5G23020	8.33972	1.87449
At5G23050	13.8369	7.71971
At5G23060	521.684	323.06
At5G23350	3.7539	6.65023
At5G23360	3.48495	6.29918
At5G23370	0.854924	2.72899
At5G23480	2.37131	4.53497
At5G23510	15.5716	6.15902
At5G23730	11.2352	23.1149
At5G23870	5.76791	9.89152
At5G23990	2.19669	0.8051
At5G24030	21.3634	53.685
At5G24105	6.30765	12.6525
At5G24110	2.75424	1.23524
At5G24130	0.616105	3.71428
At5G24155	7.49746	24.5891
At5G24210	33.7232	14.5465
At5G24380	9.13479	3.90815
At5G24420	5.93171	3.18734
At5G24490	212.876	104.983
At5G24780	9.4086	0.88888
At5G25050	10.8519	6.02571
At5G25120	4.01955	7.61754
At5G25160	3.1654	1.55817
At5G25220	15.7106	29.2966
At5G25350	73.5402	43.4619
At5G25450	6.19108	11.08
At5G25610	81.7689	130.043
At5G25840	6.80027	11.454
At5G26220	1.5914	0.539729
At5G26230	4.8168	9.06449
At5G26270	43.8962	81.6604
At5G26290	12.3722	7.12205
At5G27240	1.95243	3.58752
At5G27290	33.2286	13.9109
At5G27920	15.1972	8.89847
At5G28030	2.73419	5.01515
At5G28770	110.499	68.3942
At5G28913	4.51485	9.71672
At5G33355	4.38349	1.37706
At5G34871	6.9954	3.64957
At5G35190	18.4546	1.80523
At5G35525	3.74344	11.3507
At5G35732	10.9176	6.1589
At5G35735	6.95877	14.453
At5G35740	34.2959	16.2297
At5G35777	1.97265	0.844919
At5G35940	2.32687	4.17101
At5G36180	7.60817	3.9491
At5G37260	22.6351	10.7549
At5G37690	17.8962	5.92802
At5G37740	27.0199	14.2006
At5G37770	52.8297	104.53
At5G37790	9.08281	15.7072
At5G37990	37.6728	3.07427
At5G38020	22.3127	3.11022
At5G38030	7.81639	2.71455
At5G38410	8034.11	3851.16
At5G38430	3411.41	2097.93
At5G38550	1.96716	0.786427
At5G38660	155.293	92.5117
At5G38870	6.23873	13.1519
At5G38900	2.20093	0.866018
At5G38970	0.941206	5.26748
At5G39580	31.8969	14.7781
At5G39610	29.669	4.24996
At5G39660	11.7799	6.11189
At5G39670	2.68728	7.16239
At5G39710	3.19563	6.0254
At5G39890	12.6932	5.16672
At5G40140	2.4361	4.35387
At5G40380	14.6417	53.2276
At5G40390	9.00081	15.1197
At5G40400	1.67822	3.6909
At5G40420	0.865003	178.884
At5G41140	6.90626	12.1692
At5G41471	870.516	403.695
At5G41761	13.6019	1.7411
At5G41880	8.33405	13.527
At5G41900	1.83497	5.06551
At5G42370	2.78725	5.33063
At5G42500	11.6586	7.06085
At5G42510	3.51689	1.07547
At5G42530	305.156	34.2138
At5G42700	6.74642	3.87208
At5G42800	6.20053	0.539146
At5G42825	26.8996	46.8874
At5G43570	2.16836	4.44563
At5G43630	15.1756	27.8004
At5G43690	1.71279	0.657638
At5G43740	2.11766	4.66396
At5G43750	133.969	75.8515
At5G43760	77.3514	163.147
At5G43840	0.52776	2.30911
At5G43860	1.35062	3.76782
At5G43880	11.7883	19.6374
At5G44010	1.94014	3.68276
At5G44060	15.8873	26.704
At5G44065	0.810607	1.97354
At5G44070	29.5745	18.1066
At5G44120	0.526373	1916.74
At5G44190	73.7132	141.337
At5G44250	25.1915	15.6695
At5G44260	18.6959	4.28792
At5G44340	209.362	327.078
At5G44390	10.0569	5.9667
At5G44410	5.69754	10.7579
At5G44550	48.0094	23.4088
At5G44568	59.0254	26.3721
At5G44575	21.5124	12.8417
At5G44670	6.89817	13.6509
At5G44680	33.8133	64.5142
At5G45070	5.48153	2.13439
At5G45310	1.15113	4.23307
At5G45428	21.9983	75.6572
At5G45670	45.4434	103.049
At5G45800	15.019	26.7862
At5G45830	1.44442	4.13532
At5G45950	31.982	114.741
At5G46240	2.31837	6.81738
At5G46330	8.1511	2.68254
At5G46590	0.913007	2.6385
At5G46720	3.46062	1.53189
At5G46740	4.65099	8.59333
At5G46871	1.06168	2.29761
At5G47220	9.50007	1.85299
At5G47230	6.23988	3.5214
At5G47330	0.754077	3.13185
At5G47550	30.7114	62.0196
At5G47610	47.828	97.1111
At5G47800	2.24547	4.66708
At5G47980	3.10702	0.735886
At5G47990	13.5996	4.05169
At5G48000	13.9659	4.17144
At5G48010	10.6741	2.82347
At5G48300	119.651	73.2145
At5G48412	57.453	97.0548
At5G48570	6.59172	19.3833
At5G48657	7.54162	3.81477
At5G48930	79.2966	133.231
At5G49280	12.9267	20.8473
At5G49350	5.53248	2.07741
At5G49440	118.799	211.887
At5G49450	64.0759	35.4657
At5G49520	4.09864	2.2099
At5G49730	38.6376	14.6422
At5G49740	16.7523	8.68174
At5G50335	24.8145	13.7787
At5G51060	2.00832	0.932714
At5G51190	2.11683	6.75582
At5G51210	0.555921	25.6257
At5G51460	36.6943	64.3912
At5G51720	84.8827	150.429
At5G51970	99.8891	62.1474
At5G52250	7.90797	4.70322
At5G52300	0.699881	3.96638
At5G52310	2.91568	27.2564
At5G52640	7.55442	21.5078
At5G52900	24.977	42.0852
At5G52950	1.67073	3.7068
At5G52970	90.4654	56.1957
At5G53280	14.1911	22.6901
At5G53370	45.1342	28.356
At5G53420	19.3107	11.0751
At5G53500	7.39629	14.9907
At5G53550	33.3737	12.2888
At5G53750	9.37523	5.46857
At5G53815	6.09674	3.25677
At5G53870	0.862803	4.98382
At5G54080	22.42	12.5209
At5G54190	0.808656	4.01915
At5G54250	7.78356	18.6847
At5G54380	24.3245	42.0803
At5G54510	24.6847	14.841
At5G54960	3.26668	6.35926
At5G55250	3.74577	2.02221
At5G55340	1.36518	3.13271
At5G55570	5.735	1.71471
At5G55730	35.1681	64.7161
At5G55930	9.75202	4.46876
At5G55960	9.92652	19.5229
At5G56010	103.836	253.111
At5G56030	117.203	244.108
At5G56080	18.2301	1.91048
At5G56230	4.42356	2.27932
At5G56260	23.3897	12.2708
At5G56580	8.15055	4.72662
At5G56810	0.557126	1.44683
At5G56870	40.3177	20.0174
At5G57040	121.636	67.2928
At5G57050	2.15339	4.23246
At5G57180	24.2133	46.4664
At5G57220	11.5512	6.68692
At5G57290	466.827	292.029
At5G57390	1.46148	3.82673
At5G57550	2.07078	12.0252
At5G57560	86.2745	332.871
At5G57570	1.54652	3.26904
At5G57610	3.53089	7.06664
At5G57625	9.29489	2.1992
At5G57655	56.8036	89.988
At5G57800	40.654	82.1674
At5G57980	2.9917	0.910464
At5G58010	3.77402	1.58545
At5G58140	30.8095	49.589
At5G58260	88.1054	55.6358
At5G58390	7.13643	1.81384
At5G58550	3.13252	5.47503
At5G58650	94.1588	49.4862
At5G58760	6.88129	14.7789
At5G58860	15.2154	9.23182
At5G59050	3.35805	5.81195
At5G59080	51.385	27.9711
At5G59220	1.39733	2.87937
At5G59320	12.7005	2.64769
At5G59350	8.79524	16.2151
At5G59590	2.39645	5.72478
At5G59690	444.898	285.288
At5G59800	10.9443	5.34244
At5G60680	66.8515	42.4231
At5G60760	0.69616	2.0316
At5G60800	5.35226	2.30866
At5G60890	21.3022	36.0599
At5G61412	3.50275	1.56836
At5G61420	23.6936	38.8415
At5G61430	1.57982	0.575635
At5G61570	4.56355	9.59073
At5G61590	77.0123	48.6478
At5G61660	5.02301	9.39973
At5G61810	3.90747	11.8455
At5G61960	21.1294	35.1307
At5G62070	17.6946	31.6639
At5G62100	6.93546	20.2481
At5G62130	12.5638	20.9288
At5G62140	51.7592	83.282
At5G62210	16.0816	2.09893
At5G62220	13.5055	25.1039
At5G62350	48.9142	140.261
At5G62370	1.70404	3.30601
At5G62430	6.05427	12.2032
At5G62470	6.84713	11.2264
At5G62490	0.804242	9.92075
At5G63060	21.5469	12.0967
At5G63160	155.233	37.4292
At5G63470	35.8529	21.3843
At5G63500	47.2284	28.7237
At5G63560	14.9777	6.38084
At5G63590	7.70127	4.21377
At5G63660	48.7137	21.4523
At5G63790	58.95	31.9364
At5G63810	6.99072	11.865
At5G64120	132.399	35.5151
At5G64170	28.4356	54.5363
At5G64401	4.65977	10.0843
At5G64410	20.3197	11.1919
At5G64510	1.96388	4.29095
At5G64570	40.102	13.9468
At5G64572	200.054	81.1767
At5G64640	2.59013	4.643
At5G65140	1.82949	4.12996
At5G65207	128.06	70.118
At5G65390	82.6161	184.01
At5G65410	32.7863	52.9012
At5G65470	24.8643	45.7963
At5G65480	31.3618	54.8999
At5G65530	3.10831	6.5699
At5G65609	9.45878	15.3525
At5G65630	33.792	58.4195
At5G65640	17.6456	10.7957
At5G65683	6.24878	11.0421
At5G65690	2.28795	1.08486
At5G65860	17.887	29.5176
At5G65880	26.4289	15.1102
At5G66040	287.57	488.995
At5G66052	36.977	98.709
At5G66053	77.5562	171.198
At5G66080	1.15353	2.51791
At5G66310	5.35132	8.90285
At5G66400	1.53014	51.8124
At5G66520	6.1033	3.24144
At5G66580	6.93587	12.6085
At5G66690	13.1156	7.55502
At5G66780	0.602334	12.7094
At5G66800	4.66599	8.25409
At5G66940	2.49139	4.76587
At5G66985	19.0513	8.12755
At5G67200	6.13651	10.4447
At5G67280	5.34097	11.9253
At5G67400	8.44615	1.44481
At5G67450	2.34854	4.32244
At5G67480	18.5383	9.25303
At5G67490	63.629	40.2109
At5G67620	2.0197	0.655632
AtCG00020	71.1156	41.4132
AtCG00065	184.388	99.7597
AtCG00070	69.5901	142.578
AtCG00080	2116.16	3778.21
AtCG00480	15.7451	26.1099
AtCG00510	64.9837	421.899
AtCG00560	212.644	517.711
AtCG00570	187.823	304.854
AtCG00640	13.9185	27.6114
AtCG00670	17.732	29.8846
AtCG00700	95.2617	167.504
[truncated: 8 more rows]

## Sheet: Col _ SD
AGI number	FPKM_R1	FPKM_R2
At1G01070	6.76342	3.90341
At1G01200	1.20833	2.50003
At1G01580	30.3857	52.9638
At1G01640	3.26145	1.60717
At1G02920	37.3598	62.0863
At1G02930	51.741	91.0129
At1G02950	2.32819	1.12397
At1G03620	1.7604	0.546339
At1G04800	88.5892	49.8135
At1G05250	1.32766	2.75969
At1G06830	11.6957	6.77555
At1G08005	7.61158	15.7483
At1G08670	1.90547	3.83728
At1G09090	1.70241	3.25153
At1G09460	16.7773	10.0504
At1G10070	8.99219	4.91235
At1G11055	11.018	4.55925
At1G11570	1.96928	0.752206
At1G11735	503.948	312.799
At1G12030	2.9338	0.790247
At1G12070	4.10074	1.73827
At1G12200	5.69462	3.09139
At1G13420	2.7986	5.6025
At1G13608	4.80074	0.66218
At1G13609	54.7513	18.1334
At1G14160	5.09081	8.67001
At1G14960	2.62751	5.62817
At1G15900	1.60302	3.12711
At1G16500	3.59487	6.34689
At1G16515	8.10773	14.8013
At1G17710	3.99214	1.52074
At1G18075	14.805	7.65784
At1G18835	2.26665	4.22071
At1G19900	2.52298	4.93729
At1G21270	6.45633	10.6536
At1G23110	3.90746	1.15615
At1G23720	32.7958	52.8809
At1G25472	3.70604	1.68081
At1G29395	1.41668	2.9844
At1G31258	328.028	142.524
At1G31900	6.20352	3.24254
At1G33811	29.0632	16.069
At1G33960	1.52804	0.508925
At1G34044	0.716389	1.77864
At1G35140	68.8364	31.3661
At1G35290	8.25785	4.90491
At1G36060	32.0192	19.8885
At1G43675	10.0458	5.37205
At1G47395	58.6276	20.3296
At1G47400	17.3446	7.26862
At1G49860	1.78696	3.69722
At1G53940	1.86319	3.58804
At1G54040	1.31921	2.72019
At1G55010	24.2089	12.2943
At1G55365	0.723999	1.79754
At1G61275	4.93006	2.04005
At1G63310	3.07034	1.58813
At1G64195	2.67915	5.54315
At1G65390	13.1299	22.1148
At1G66100	34.8359	61.2162
At1G67070	5.94467	3.16893
At1G68552	1.56404	3.72706
At1G68620	3.68305	1.86038
At1G70270	2.38179	4.48609
At1G70885	6.70778	3.3308
At1G71520	0.790917	1.96368
At1G74458	13.0976	6.46678
At1G75388	11.8671	6.53262
At1G75390	0.58425	2.04648
At1G75490	11.2052	5.62415
At1G76410	5.75546	3.16728
At1G78206	182.86	75.6671
At1G78860	6.81636	11.1598
At1G79170	6.47219	2.67819
At1G79430	6.22603	3.51784
At1G79770	2.34727	0.878793
At1G80100	2.04555	0.82155
At1G80240	4.62627	8.10071
At2G01913	4.96408	2.66642
At2G02120	2.23844	4.9535
At2G04050	3.80902	1.85763
At2G05300	3.57292	1.93338
At2G05440	222.13	130.32
At2G05510	25.1897	11.6071
At2G05910	1.17094	2.55634
At2G11270	0.807706	2.00537
At2G13975.1	1.86677	9.32604
At2G14247	83.116	44.2433
At2G15080	14.3252	25.0741
At2G16630	11.6748	6.52941
At2G16740	17.3487	10.3814
At2G18050	7.42498	4.03453
At2G18150	1.26681	2.69591
At2G18210	1.26792	3.09178
At2G19060	1.01541	2.2638
At2G19970	6.54289	17.14
At2G21020	0.965442	2.11499
At2G21100	3.81377	6.9701
At2G21188	4.51152	9.10095
At2G22330	27.1144	16.3139
At2G22730	2.0439	0.898621
At2G22850	5.29049	2.94248
At2G22860	3.0541	0.832248
At2G23673	0.619753	1.53872
At2G24692	3.03512	0.793218
At2G24980	2.38844	4.49109
At2G26010	1.80795	6.39649
At2G27370	5.52548	9.98224
At2G27390	1.4372	2.89922
At2G27830	24.1891	14.8904
At2G28426	141.306	21.9271
At2G28960	1.48433	2.92094
At2G30210	6.95142	11.3936
At2G30540	3.15517	1.66827
At2G30766	55.8563	28.8819
At2G31230	6.18006	11.7941
At2G31310	0.726213	2.10354
At2G32235	13.1113	6.16011
At2G32240	7.41937	12.7873
At2G32487	5.01419	2.73009
At2G32860	3.03072	1.52716
At2G32880	15.1506	8.909
At2G33830	51.0567	30.8215
At2G34430	1228.95	2025.51
At2G34910	0.997837	2.18404
At2G35733	4.4312	2.08009
At2G35743	19.3195	8.72114
At2G35850	5.25252	14.1513
At2G36854	1.0901	5.41296
At2G38380	80.1432	137.486
At2G38390	69.7476	115.432
At2G38600	1.69667	0.72214
At2G39430	7.74246	14.9387
At2G41240	9.58101	3.61208
At2G43310	4.45193	2.32278
At2G44383	1.91553	0.679408
At2G46070	7.38783	4.20918
At2G47180	17.7936	9.29746
At2G47530	1.17628	2.6771
At3G01190	43.0518	68.3789
At3G01319	24.9975	62.0635
At3G01513	1.61639	3.49717
At3G02468	1235.96	136.249
At3G02470	13.89	1065.22
At3G02885	9.60281	23.8418
At3G04181	3.67804	0.869695
At3G04210	8.96697	15.2144
At3G04445	3.43794	1.74554
At3G04720	53.188	90.3014
At3G05400	3.82002	1.75342
At3G09290	0.504713	1.43211
At3G11550	10.5709	18.7467
At3G12500	8.63264	15.0197
At3G12502	3.72914	6.91046
At3G13403	34.752	13.2742
At3G13405	1.64299	6.11882
At3G13610	10.858	19.6807
At3G13650	3.50055	6.28829
At3G15356	137.463	214.62
At3G15534	3.05424	0.947882
At3G16530	103.572	170.007
At3G16712	12.0672	19.9736
At3G17130	3.5529	1.6382
At3G17790	10.2564	5.57419
At3G17998	10.8482	21.8097
At3G18000	10.8506	1.21565
At3G18217	39.4785	74.954
At3G19200	4.83482	2.4524
At3G19550	1.51345	0.526062
At3G20380	2.18714	3.99088
At3G20570	6.72168	3.58543
At3G20900	14.5461	5.74556
At3G21600	2.88705	1.4787
At3G24300	9.45616	15.8788
At3G25597	2.41307	5.05811
At3G25880	2.61073	0.810239
At3G26510	105.246	64.8233
At3G26815	2.30791	0.716258
At3G26818	1.83202	0.758088
At3G27027	18.3778	11.4071
At3G27884	3.33169	1.68023
At3G28550	34.3374	55.6085
At3G28899	1.35841	8.43165
At3G28930	16.007	27.6183
At3G29120.1	3.89319	1.68771
At3G29140	1.8953	3.82333
At3G29780	2.8836	6.3639
At3G30720	5.86388	2.89309
At3G32980	229.046	373.166
At3G46150	0.860525	2.31455
At3G46270	0.703244	2.07634
At3G47510	12.229	6.10731
At3G48340	7.47929	13.0043
At3G48360	277.152	158.997
At3G49551	20.8833	4.71353
At3G49580	3.19756	1.35542
At3G49780	118.373	75.7721
At3G53235	5.18758	1.78885
At3G54040	34.2444	57.1008
At3G54580	17.177	34.9565
At3G54590	8.33988	15.4372
At3G55230	16.3388	26.0665
At3G55240	26.5384	47.7769
At3G55734	3.10132	7.69993
At3G56970	10.074	5.20688
At3G56980	17.6969	9.84249
At3G59930	10.4342	20.486
At3G60286	3.36014	6.14713
At3G61810	0.662847	2.03294
At3G62499	2.60928	1.07972
At3G62740	5.48836	2.62796
At3G62820	25.0867	15.1988
At3G62930	16.1225	8.09328
At3G63088	85.2368	40.6972
At4G00680	3.34666	6.0081
At4G01600	7.72497	4.14433
At4G02090	2.05405	3.80078
At4G02270	5.69271	10.6004
At4G02360	0.898883	2.53607
At4G03060	2.13869	4.66805
At4G04409	0.516283	2.24319
At4G04810	7.86649	3.6764
At4G04830	74.9904	45.8296
At4G08410	1.55255	3.51814
At4G08770	10.1975	21.1246
At4G08950	190.816	118.326
At4G11190	14.5326	23.6072
At4G11290	26.7565	52.2806
At4G13235	19.2867	9.66098
At4G13290	2.28284	0.944636
At4G13395	15.683	9.18338
At4G13564	4.39817	8.18981
At4G13575	20.5527	36.2786
At4G14504	163.022	80.9504
At4G14630	2.67213	5.62231
At4G15390	18.5731	39.2241
At4G15393	1.4638	4.06287
At4G15660	6.41163	3.52487
At4G15680	14.8523	7.17444
At4G15690	19.6026	10.0201
At4G15700	20.8778	10.1587
At4G16260	36.01	80.3836
At4G17670	2.25613	4.0891
At4G19690	100.71	160.739
At4G21760	0.927393	2.02537
At4G22230	8.44355	13.6968
At4G23600	3.23633	10.2775
At4G25707	803.113	460.145
At4G25760	0.957973	2.20006
At4G25810	53.2899	29.5066
At4G26010	6.20916	10.3314
At4G26288	3.8298	1.83105
At4G26290	19.2189	5.96455
At4G27590	1.80648	0.601563
At4G30097	7.27891	18.072
At4G30670	19.4377	30.9535
At4G31330	5.02571	1.60847
At4G31351	4.06876	1.68365
At4G31355	94.1533	38.9605
At4G31877	7.49503	4.00602
At4G31940	20.6162	36.3356
At4G32480	48.1704	26.3489
At4G33310	7.12838	4.1917
At4G33550	20.0283	11.366
At4G33960	46.6597	27.4966
At4G35640	2.46151	0.919196
At4G36570	3.83181	1.74416
At4G37095	1727.45	938.196
At4G37295	2.63162	1.22508
At4G37610	76.7965	43.3265
At4G38420	14.4434	7.01085
At4G39366	4352.57	2572.98
At4G39770	6.90284	3.89789
At4G40090	13.0121	22.4835
At5G02600	6.52346	3.8324
At5G03310	4.21048	1.6631
At5G03995	5.29068	2.59977
At5G04000	2.4677	1.17826
At5G04150	8.92234	2.41404
At5G04960	1.49231	3.41449
At5G05250	15.9746	9.45286
At5G05365	4.41135	2.29648
At5G05500	5.27471	8.99452
At5G06570	1.53261	3.0319
At5G06630	2.14235	4.65414
At5G06640	3.1338	7.17383
At5G09480	21.939	38.5976
At5G09805	2.58839	0.963966
At5G09990	5.48703	2.47694
At5G10605	3.35825	1.37437
At5G10625	2.13669	0.651486
At5G11230	8.0204	13.0646
At5G11610	1.40089	3.03928
At5G11990	3.01621	1.49773
At5G13790	5.3318	2.90086
At5G14330	25.2855	40.9739
At5G15853	3.894	10.8765
At5G15948	2.90129	0.887518
At5G16505	1.45534	3.35668
At5G17300	25.0075	14.7305
At5G17820	29.5106	47.8421
At5G18010	4.96639	2.21018
At5G18300	3.39429	1.53224
At5G19800	0.921399	3.05019
At5G20150	13.4415	7.49405
At5G20670	2.21113	1.02933
At5G21940	166.136	97.9308
At5G22788	1.65397	3.28517
At5G23050	17.6237	10.2938
At5G23360	4.16589	2.04997
At5G23980	1.15959	2.3932
At5G24110	2.12652	4.35577
At5G24660	12.9398	7.37796
At5G24800	34.5629	19.952
At5G25640	2.49537	1.2391
At5G26220	2.28194	0.972453
At5G26310	1.10654	2.37936
At5G27247	38.4426	9.54451
At5G34830	1.57185	0.60978
At5G34871	17.5122	9.75712
At5G35190	9.41586	15.5851
At5G35407	20.3074	50.419
At5G35580	0.990932	2.10881
At5G36920	7.62854	15.0406
At5G37260	28.7753	17.0057
At5G40040	0.653323	1.71218
At5G40590	1.83405	4.85427
At5G41080	149.736	77.9808
At5G41471	2081.16	1033.42
At5G42180	8.9512	16.6851
At5G42500	7.99176	13.0683
At5G42510	1.56042	3.16054
At5G42655	1.49953	3.29344
At5G42800	2.60894	5.01857
At5G43440	6.11723	11.1329
At5G43520	3.91136	7.71567
At5G43860	2.16508	0.785643
At5G45070	4.24397	8.21685
At5G45428	2.84433	43.2004
At5G45430	51.2391	7.7021
At5G48290	2.6915	5.09763
At5G49015	1.2932	3.55579
At5G49080	1.16384	2.85254
At5G49152	1.25127	2.61724
At5G50950	5.68811	10.3824
At5G51440	12.576	6.22123
At5G52790	0.512047	1.44467
At5G53048	2.4066	0.806164
At5G53486	6.63202	3.85399
At5G54040	1.84032	3.89991
At5G54075	10.8375	18.7842
At5G55170	2.40083	5.58821
At5G56550	63.0197	30.2427
At5G57240	10.7984	4.86909
At5G57560	166.996	88.9567
At5G57625	4.47809	9.28313
At5G57980	2.26041	4.06879
At5G61160	0.88962	2.46557
At5G63130	0.711051	1.76539
At5G63270	2.91947	0.906055
At5G63690	2.33232	4.19823
At5G63850	12.332	7.37354
At5G65070	1.08204	4.41353
At5G66053	64.2378	39.8723
At5G66390	21.4742	34.3949
At5G66815	0.954667	2.23856
At5G67400	4.09931	6.96783
At5G67620	1.60775	3.09994
AtCG00065	748.371	464.513
AtCG00300	85.3311	54.323
AtCG00550	990.344	614.705
AtCG00600	213.369	1059.5
AtCG00700	422.991	210.04
AtCG00770	11.5103	6.72417
AtCG00820	17.488	8.68383
AtCG01060	17.3998	9.81821
AtCG01090	2.82007	1.21182
AtCG01120	4.80731	2.55762
AtCG01230	7.15443	2.80468
AtMG01180	1.90155	0.590143
AtMG01380	1882.38	1038.57

## Sheet: AtCHR23-4ov _ SD
AGI number	FPKM_R1	FPKM_R2
At1G01046	5.9424	11.8624
At1G02710	14.0983	7.73169
At1G02920	60.4917	33.167
At1G02930	121.651	58.7811
At1G02950	2.11884	0.807782
At1G03020	2.62138	1.03507
At1G03106	0.601939	1.66376
At1G03700	6.18505	3.09348
At1G04660	0.924528	5.47118
At1G05420	1.7167	4.27048
At1G06830	12.8274	6.72023
At1G07600	3788.73	10349.3
At1G07901	43.479	23.1108
At1G08005	13.5729	6.25261
At1G11185	2.57445	1.22303
At1G16515	21.4774	8.56208
At1G16910	1.4669	0.537846
At1G18870	2.62595	1.15885
At1G19610	10.1218	5.54258
At1G19670	9.12113	15.1635
At1G20470	8.76827	4.98244
At1G21120	5.24183	2.58722
At1G24147	4.83558	1.73257
At1G25472	1.31921	2.80876
At1G26233	55.219	127.188
At1G26250	3.47456	9.72527
At1G27730	5.11881	2.65283
At1G29090	3.03597	1.4076
At1G30835.1	2.73104	4.89745
At1G31173	6.58047	10.8316
At1G31258	362.051	195.792
At1G31900	3.68886	1.96078
At1G35140	39.3698	18.9451
At1G35513	4.02323	1.92466
At1G43310	2.76359	6.68377
At1G43675	6.80587	3.68852
At1G47395	63.6193	28.7921
At1G47400	19.3902	11.0571
At1G48130	1.66557	16.0259
At1G51355	1.95272	0.797334
At1G53542	65.7437	31.9686
At1G53690	1.11803	5.66543
At1G53708	1.40938	0.53121
At1G54540	5.94301	3.33224
At1G55990	31.4932	17.1457
At1G58170	3.98033	2.00551
At1G60750	3.27744	1.30509
At1G60989	25.5396	13.9734
At1G61255	3.88987	2.06073
At1G61800	1.4364	2.94846
At1G62290	9.58077	20.5049
At1G62710	2.46012	4.51365
At1G64700	2.35042	0.913582
At1G65970	103.072	59.6841
At1G67100	0.839974	2.53935
At1G68230	2.47873	1.05404
At1G68552	2.15796	5.28091
At1G68740	4.10096	2.24726
At1G69050	4.76599	2.53332
At1G69880	2.75867	0.808711
At1G70270	1.83894	3.42115
At1G70990	7.47442	3.8291
At1G73010	2.2521	0.955295
At1G73330	161.683	90.6412
At1G73550	4.29774	7.5389
At1G73780	9.10718	3.23644
At1G74458	13.2452	5.84015
At1G76410	5.66946	2.56425
At1G77200	2.09691	4.56646
At1G78206	62.4249	172.543
At1G78410	1.96022	0.744985
At2G01422	28.1423	17.698
At2G02120	3.01857	13.7897
At2G02147	0.533681	1.4751
At2G04800	22.9846	8.95123
At2G05440	305.399	144.416
At2G05510	52.4921	19.6735
At2G12461	411.336	108.28
At2G16005	66.2879	28.6614
At2G18050	4.64802	2.49678
At2G18150	4.22448	1.834
At2G21188	6.17944	3.37105
At2G21820	1.24255	2.64187
At2G24692	0.961081	2.46669
At2G24940	26.2345	11.4732
At2G24945	4.13105	15.3294
At2G25890	1.53271	3.38914
At2G26010	1.24116	4.18102
At2G26560	2.45938	1.15216
At2G28426	157.767	72.6783
At2G29263	0.916572	2.53341
At2G31083	3.56148	1.05471
At2G32210	5.42675	2.64077
At2G32235	17.314	7.09344
At2G32487	5.06635	2.67713
At2G33130	3.00451	1.03806
At2G34700	1.07844	6.86883
At2G35300	5.38669	1.83561
At2G35733	7.54574	15.5873
At2G35850	2.78183	16.2624
At2G36040	7.84603	3.09807
At2G38905	1.90992	8.79839
At2G40260	3.73835	2.00488
At2G41810	1.66466	0.672472
At2G43510	54.3104	23.5349
At2G43550	14.2865	22.8526
At2G43620	46.9303	24.1279
At2G44383	1.62596	0.642025
At2G45360	1.42124	2.76585
At2G45900	1.52043	2.94449
At3G01319	87.9788	55.2668
At3G01570	1.12282	36.4658
At3G01940	5.12676	1.41704
At3G02468	1134.66	145.43
At3G02470	11.6608	1018.92
At3G02885	12.5275	20.1528
At3G04445	2.29519	1.01949
At3G08860	3.07301	1.14524
At3G09922	21.0822	4.50778
At3G13405	7.0947	11.7659
At3G13857	1.25862	2.72505
At3G14185	0.742097	1.7093
At3G14210	135.194	234.228
At3G15534	4.83408	1.90878
At3G15670	0.877218	3.38173
At3G17110	3.08965	1.46177
At3G17520	1.5965	3.29688
At3G17998	9.31321	28.4412
At3G18000	20.5331	1.58095
At3G18217	27.5115	49.7197
At3G19663	29.5526	13.6139
At3G20450	0.572191	1.58154
At3G20470	35.2478	57.2003
At3G20865	3.20249	1.58066
At3G22231	2.54398	0.803609
At3G22235	10.6159	2.41172
At3G22620	102.579	65.6243
At3G22740	0.751678	2.24675
At3G23430	16.0558	9.7158
At3G25014	11.4247	5.26299
At3G25190	36.019	20.741
At3G25570	7.0192	2.45653
At3G25770	24.5287	39.6065
At3G26818	3.19641	0.736243
At3G27660	3.16414	59.857
At3G29000	2.098	0.876577
At3G30730	7.51627	2.0775
At3G41768	418.176	655.655
At3G48130	6.17396	2.13311
At3G48360	184.8	100.314
At3G49570	3.25597	1.24462
At3G49580	3.9785	1.68706
At3G49860	4.42195	1.90125
At3G53235	4.41183	1.39364
At3G53980	77.4653	40.0313
At3G54940	1.42504	3.35957
At3G56705	0.546785	1.83517
At3G57500	2.5325	0.989109
At3G60318	19.9474	82.702
At3G60647	2.69164	1.23995
At3G62740	4.39055	2.26962
At3G63088	37.4841	60.437
At4G00880	6.87416	3.80994
At4G02520	276.492	175.071
At4G03540	5.30898	2.56796
At4G04830	60.226	36.7731
At4G05049	3.29179	9.09853
At4G12490	23.4699	13.8434
At4G12550	105.113	177.142
At4G13235	15.4957	9.06027
At4G13570	0.901618	2.2319
At4G13575	12.6176	22.4601
At4G14010	38.0145	22.5543
At4G14400	3.124	1.00826
At4G14630	2.79526	5.25805
At4G15660	7.02342	3.9904
At4G15670	8.2549	3.16897
At4G15680	14.0287	7.78449
At4G15700	22.9384	13.3931
At4G15710	2.05877	0.865941
At4G15953	5.17271	1.48931
At4G15990	1.98158	0.912849
At4G18500	1.2681	2.62879
At4G21020	0.628711	5.33396
At4G22880	7.0661	4.13965
At4G23410	3.38761	1.71383
At4G23493	4.50079	1.68831
At4G24030	1.31759	2.64861
At4G25707	1263.62	785.845
At4G25980	1.12452	2.47814
At4G26055	4.36702	18.1057
At4G26260	4.46715	2.50286
At4G26290	11.9305	5.8506
At4G30460	21.1309	12.2982
At4G31330	3.19078	1.39253
At4G31354	9.52231	4.93495
At4G31355	62.1984	128.938
At4G31441	754.687	456.304
At4G32480	25.7425	16.1842
At4G33420	32.008	19.1578
At4G33550	19.0358	9.75129
At4G33610	26.9164	16.5471
At4G33720	11.102	1.53429
At4G34560	7.60785	4.31439
At4G36430	8.40626	4.83521
At4G36610	9.85062	5.4728
At4G36700	1.75658	9.66279
At4G38420	10.9972	6.21832
At4G39250	0.589758	1.6301
At4G39364	897.306	1472.6
At4G40011	2.9851	1.37514
At5G01300	0.93605	3.88087
At5G03285	85.2694	45.1003
At5G03545	36.4529	22.6732
At5G04080	13.2451	7.68094
At5G05340	3.18598	1.3576
At5G05365	4.4481	1.99372
At5G05960	58.9681	33.8417
At5G07190	1.7553	24.219
At5G09570	2.24131	1.05597
At5G12450	1.09628	3.03125
At5G13580	8.40612	4.91647
At5G14070	2.9865	1.37578
At5G15254	1.55808	4.30655
At5G15853	2.55923	5.89478
At5G15948	4.98198	0.53887
At5G17220	7.05401	3.86486
At5G17300	17.0925	10.4839
At5G18404	5.40561	2.63667
At5G18540	3.48457	1.77282
At5G19800	5.74747	3.24942
At5G21940	104.465	64.3751
At5G22788	2.78465	1.15452
At5G23020	9.13069	5.01088
At5G23155	13.891	8.12197
At5G24110	3.28499	0.720118
At5G24660	10.8199	5.4619
At5G25750	3.13714	0.867107
At5G26270	48.4086	77.7912
At5G27690	2.10891	0.981733
At5G35510	0.722207	1.99619
At5G39580	35.6124	21.8233
At5G40420	0.925488	76.2989
At5G40590	3.13141	5.47077
At5G40780	12.6978	7.64399
At5G42146	4.87335	2.49846
At5G42200	5.75914	2.78981
At5G42530	306.067	189.179
At5G42800	6.60868	3.03513
At5G43520	5.94938	9.82793
At5G43570	2.4965	1.17811
At5G44120	0.720566	704.98
At5G44540	1.83981	0.693444
At5G45428	7.44819	28.5907
At5G45430	40.9995	22.4537
At5G46295	3.98057	1.95597
At5G51210	0.702307	18.8572
At5G53730	3.04623	1.15433
At5G56550	29.841	18.5627
At5G57310	1.73049	0.717463
At5G57560	87.823	50.5777
At5G61610	1.38699	3.00025
At5G62490	1.57415	3.26323
At5G63160	144.9	85.5777
At5G63270	5.49552	3.12728
At5G63850	13.9373	7.79898
At5G64240	12.5889	7.60368
At5G64800	1.71355	0.592034
At5G65609	29.2756	8.99088
At5G66815	2.99665	1.50596
AtCG00050	1.24554	2.8689
AtCG00065	598.387	1102.63
AtCG00560	1542.36	819.824
AtCG00570	609.526	962.705
AtMG00650	2.09736	0.828162
AtMG01370	4.5939	2.38079
